# Supplementary material for: Camel nanobody-based B7-H3 CAR-T cells show high efficacy against large solid tumours
Source: Nat Commun. 2023 Sep 22;14:5920. doi: 10.1038/s41467-023-41631-w (PMC10517151; doi:10.1038/s41467-023-41631-w)
Supplement: Supplementary file 4 — Source Data [file 41467_2023_41631_MOESM4_ESM.xlsx]

## Sheet: Fig. 1g
	Time (hours)	24			48			72
	Sample repeats	#1	#2	#3	#1	#2	#3	#1	#2	#3
Panc-1		152.138	166.941	158.717	446.546	357.73	367.599	402.961	344.572	367.599
IMR5		348.684	231.085	267.27	342.105	307.566	342.928	402.138	373.355	398.026
IMR32		294.408	212.171	194.079	306.743	287.829	276.316	959.704	875.822	925.164
IMR32 B7-H3 KO		21.3816	21.3816	29.6053	41.1184	19.7368	38.6513	101.974	69.079	69.079
CM		58.435	40.35	40.879	95	80.456	84.567	100.865	85.9	115.567
P values (Panc-1 vs IMR32 B7-H3 KO or CM)
P < 0.0001
P values (IMR5 vs IMR32 B7-H3 KO or CM)
P < 0.0001
P values (IMR32 vs IMR32 B7-H3 KO or CM)
P < 0.0001

## Sheet: Fig. 2b
	G8	B12	C4	H5	G4	B2	C3	D5	D9	H1	PBS
Human	2.4956	2.7355	2.6674	2.67007	1.72493	2.52813	2.1403	2.1256	2.21223	2.108	0.0485
Monkey	1.5397	2.30713	2.42767	2.2212	0.190433	0.578233	0.227833	0.266833	0.236633	0.0706	0.063333
Mouse	0.366267	1.71287	2.47243	1.89577	0.0665	1.05277	0.075933	0.0819	0.078167	0.073833	0.084967
Rat	0.796833	2.0702	2.4365	2.36753	0.2924	0.9811	0.7381	0.871233	0.777567	0.095067	0.092667
Irrelevent antigen	0.0764	0.0596667	0.0659	0.0574333	0.0896	0.0683667	0.0654333	0.0583	0.0826	0.0608	0.0729667

## Sheet: Fig. 2c
Time	C4-hFc-4Ig	Time	B12-hFc-4Ig	Time	G8-hFc-4Ig	Time	C4-hFc-2ig	Time	B12-hFc-2Ig	Time	G8-hFc-2Ig
0	0	0	0.038837	0	0	0	-0.0318504	0	0.0211942	0	0.0948986
0.2	0.0037491	0.2	0.0466773	0.2	0.00778925	0.2	-0.0316376	0.2	0.0196254	0.2	0.0994902
0.4	-0.0037413	0.4	0.056846	0.4	0.00223741	0.4	-0.0386138	0.4	0.0319142	0.4	0.0880957
0.6	0.0007232	0.6	0.0564563	0.6	0.00198267	0.6	-0.0317475	0.6	0.0289613	0.6	0.093056
0.8	-0.0011681	0.8	0.0725346	0.8	0.00417674	0.8	-0.0355157	0.8	0.0284399	0.8	0.09902
1	0.002781	1	0.0732996	1	0.00425926	1	-0.0298102	1	0.0380051	1	0.102576
1.2	0.0034116	1.2	0.0818892	1.2	0.00845269	1.2	-0.0302608	1.2	0.038475	1.2	0.0987031
1.4	0.0027699	1.41	0.0880724	1.4	0.00542738	1.4	-0.0382076	1.4	0.043807	1.4	0.0983836
1.6	0.0086144	1.6	0.0984456	1.6	0.00795285	1.6	-0.0341161	1.6	0.0438561	1.6	0.096335
1.8	0.0011694	1.8	0.102395	1.8	0.00261969	1.8	-0.0315536	1.8	0.0473234	1.8	0.0988676
2	0.0054048	2	0.111034	2	0.00553945	2	-0.0395327	2	0.0536044	2	0.0951661
2.2	0.008238	2.2	0.12074	2.2	0.0096321	2.2	-0.0312513	2.2	0.0512189	2.2	0.106448
2.4	0.0143914	2.4	0.127403	2.4	0.0187538	2.4	-0.0306689	2.4	0.057373	2.4	0.101717
2.6	0.0134272	2.6	0.133478	2.6	0.0173025	2.6	-0.0370639	2.6	0.0563027	2.6	0.10801
2.8	0.0093849	2.8	0.145395	2.8	0.0131044	2.8	-0.0288848	2.8	0.0634303	2.8	0.107386
3	0.0155202	3	0.148288	3	0.0140786	3	-0.0284901	3	0.060029	3	0.107505
3.2	0.0100977	3.2	0.155221	3.2	0.00936771	3.2	-0.0289466	3.2	0.0622985	3.2	0.104064
3.4	0.0119302	3.4	0.158897	3.4	0.0168645	3.4	-0.0299063	3.4	0.0651673	3.4	0.104742
3.6	0.0163555	3.6	0.167576	3.6	0.011875	3.6	-0.0232057	3.6	0.0676913	3.6	0.105259
3.8	0.0149462	3.8	0.178217	3.8	0.0162823	3.8	-0.0251191	3.8	0.0738781	3.8	0.110892
4	0.012734	4	0.181067	4	0.0170556	4	-0.0263903	4	0.0741283	4	0.107869
4.2	0.0192897	4.2	0.197691	4.2	0.0258689	4.2	-0.0255198	4.2	0.0780237	4.2	0.108872
4.4	0.0168795	4.4	0.198823	4.4	0.0157907	4.4	-0.0301809	4.4	0.074297	4.4	0.104628
4.6	0.0142936	4.6	0.211044	4.6	0.0179989	4.6	-0.0244949	4.6	0.0826364	4.6	0.111127
4.8	0.0191662	4.8	0.215087	4.8	0.0177592	4.8	-0.0212104	4.8	0.0862521	4.8	0.117787
5	0.0152697	5	0.217226	5	0.0164697	5	-0.021107	5	0.08865	5	0.116711
5.2	0.0180338	5.2	0.227011	5.2	0.0202734	5.2	-0.0218872	5.2	0.0884014	5.2	0.118817
5.4	0.019903	5.4	0.231189	5.4	0.0222178	5.4	-0.0152241	5.4	0.0976414	5.4	0.120348
5.6	0.0187616	5.6	0.246779	5.6	0.029696	5.6	-0.0196528	5.6	0.0895261	5.6	0.119423
5.8	0.0235774	5.8	0.24102	5.8	0.0243128	5.8	-0.0168621	5.8	0.0977137	5.8	0.122601
6	0.0170592	6	0.255815	6	0.0235585	6	-0.0226338	6	0.0978788	6	0.128483
6.2	0.0187785	6.2	0.265987	6.2	0.02271	6.2	-0.0235378	6.2	0.1039	6.2	0.111139
6.4	0.0224382	6.4	0.269144	6.4	0.0271067	6.4	-0.0153503	6.4	0.108563	6.4	0.118913
6.6	0.0248179	6.6	0.280268	6.6	0.0251752	6.6	-0.020451	6.6	0.108429	6.6	0.123114
6.8	0.0265568	6.8	0.281522	6.8	0.0273862	6.8	-0.0242538	6.8	0.116062	6.8	0.130938
7	0.0253733	7	0.290488	7	0.0252239	7	-0.0202153	7	0.115889	7	0.129187
7.2	0.0313995	7.2	0.290904	7.2	0.0355125	7.2	-0.0130014	7.2	0.114333	7.2	0.132541
7.4	0.0203604	7.4	0.303507	7.4	0.0279528	7.4	-0.0185295	7.4	0.121803	7.4	0.131298
7.6	0.0244712	7.6	0.308511	7.6	0.0274512	7.6	-0.0098694	7.6	0.12194	7.6	0.132287
7.8	0.0278898	7.8	0.319929	7.8	0.0396729	7.8	-0.0123216	7.8	0.12427	7.8	0.132225
8	0.0294206	8	0.324092	8	0.0409772	8	-0.015248	8	0.126506	8	0.129744
8.2	0.0305049	8.2	0.32643	8.2	0.0431048	8.2	-0.0127086	8.2	0.13475	8.2	0.146655
8.4	0.0306092	8.4	0.330653	8.4	0.0318887	8.4	-0.0095286	8.4	0.132311	8.4	0.137174
8.6	0.0296734	8.6	0.342042	8.6	0.0328135	8.6	-0.0156352	8.6	0.138393	8.6	0.130713
8.8	0.0305107	8.8	0.352618	8.8	0.0389089	8.8	-0.0117762	8.8	0.14017	8.8	0.140832
9	0.0308463	9	0.358146	9	0.0407075	9	-0.0097738	9	0.145742	9	0.146538
9.2	0.0338761	9.2	0.363963	9.2	0.039655	9.2	-0.0100115	9.2	0.143312	9.2	0.142012
9.4	0.029978	9.4	0.363627	9.4	0.0416315	9.4	-0.0153816	9.4	0.142961	9.4	0.137484
9.6	0.0318978	9.6	0.37337	9.6	0.0407217	9.6	-0.0083171	9.6	0.147713	9.6	0.147063
9.8	0.0329978	9.8	0.386654	9.8	0.0448234	9.8	-0.0113646	9.8	0.152448	9.8	0.145333
10	0.0339382	10	0.38975	10	0.0357183	10	-0.009459	10	0.158178	10	0.143498
10.2	0.0374356	10.2	0.392566	10.2	0.0474344	10.2	-0.0082734	10.2	0.153304	10.2	0.151985
10.4	0.0341659	10.4	0.39923	10.4	0.048126	10.4	-0.0104722	10.4	0.155519	10.4	0.149808
10.6	0.0315392	10.6	0.398932	10.6	0.0434946	10.6	-0.0016839	10.6	0.159675	10.6	0.149765
10.8	0.0379896	10.8	0.415992	10.8	0.0433086	10.8	-0.0090001	10.8	0.164902	10.8	0.147908
11	0.035457	11	0.417126	11	0.0436106	11	0.0010123	11	0.165737	11	0.155313
11.2	0.0387278	11.2	0.423756	11.2	0.0514277	11.2	-0.0056915	11.2	0.17027	11.2	0.15983
11.4	0.0401293	11.4	0.426743	11.4	0.0460204	11.4	-0.0075562	11.4	0.168549	11.4	0.158253
11.6	0.0393198	11.6	0.437566	11.6	0.0523413	11.6	0.0023364	11.6	0.174181	11.6	0.164759
11.8	0.042483	11.8	0.446462	11.8	0.0540495	11.8	-0.0021488	11.8	0.171139	11.8	0.154889
12	0.040556	12	0.45508	12	0.0540566	12	0.0007582	12	0.178714	12	0.162162
12.2	0.0412986	12.21	0.454186	12.2	0.0554702	12.2	-0.0006662	12.2	0.181253	12.2	0.163108
12.4	0.044864	12.4	0.457427	12.4	0.0571709	12.4	-0.0012003	12.4	0.178745	12.4	0.156147
12.6	0.0489542	12.6	0.462955	12.6	0.0579267	12.6	-0.0017765	12.6	0.182837	12.6	0.161746
12.8	0.0448316	12.8	0.472745	12.8	0.0623246	12.8	-0.0009921	12.8	0.184576	12.8	0.167826
13	0.0479828	13	0.47445	13	0.0588363	13	0.0032993	13	0.189505	13	0.173479
13.2	0.0531071	13.2	0.48493	13.2	0.064365	13.2	0.0026462	13.2	0.191488	13.2	0.167521
13.4	0.0431328	13.4	0.486395	13.4	0.0671844	13.4	0.0054797	13.4	0.198671	13.4	0.178201
13.6	0.0465625	13.6	0.504045	13.6	0.0683714	13.6	-0.0026421	13.6	0.194742	13.6	0.175456
13.8	0.0468802	13.8	0.50006	13.8	0.0679554	13.8	0.0045982	13.8	0.198319	13.8	0.179618
14	0.0459036	14	0.507084	14	0.0684963	14	0.0066441	14	0.199714	14	0.181635
14.2	0.0500726	14.2	0.516941	14.2	0.0661587	14.2	-0.0007689	14.2	0.204723	14.2	0.174699
14.4	0.0538244	14.4	0.514549	14.4	0.0746665	14.4	0.0057498	14.4	0.207228	14.4	0.186457
14.6	0.0431783	14.6	0.525384	14.6	0.0676039	14.6	0.004207	14.6	0.211199	14.6	0.186923
14.8	0.0517675	14.8	0.528667	14.8	0.068369	14.8	0.0008243	14.8	0.207813	14.8	0.180504
15	0.0576015	15	0.530296	15	0.0706063	15	0.004659	15	0.215192	15	0.194322
15.2	0.0541713	15.2	0.540492	15.2	0.0751061	15.2	0.0124835	15.2	0.214859	15.2	0.189253
15.4	0.0608623	15.4	0.539855	15.4	0.0821286	15.4	0.006146	15.4	0.218108	15.4	0.18941
15.6	0.0505593	15.6	0.549213	15.6	0.069033	15.6	0.0120073	15.6	0.219897	15.6	0.192844
15.8	0.0535903	15.8	0.553184	15.8	0.0756731	15.8	0.0121432	15.8	0.22538	15.8	0.194941
16	0.054823	16	0.556619	16	0.0762399	16	0.0111574	16	0.227433	16	0.193242
16.2	0.0522836	16.2	0.568888	16.2	0.0724724	16.2	0.0105553	16.2	0.226878	16.2	0.201893
16.4	0.0599196	16.4	0.568927	16.4	0.0781332	16.4	0.01001	16.4	0.23006	16.4	0.201149
16.6	0.0600657	16.6	0.575766	16.6	0.0834403	16.6	0.0118939	16.6	0.233465	16.6	0.207784
16.8	0.0522175	16.81	0.580981	16.8	0.0752199	16.8	0.0091121	16.8	0.236814	16.8	0.198921
17	0.0555138	17	0.580281	17	0.0786309	17	0.0051675	17	0.234458	17	0.202825
17.2	0.0570441	17.2	0.586231	17.2	0.0775544	17.2	0.0148884	17.2	0.243777	17.2	0.208547
17.4	0.054497	17.4	0.597178	17.4	0.0793247	17.4	0.0050737	17.4	0.245479	17.4	0.201536
17.6	0.070982	17.6	0.601576	17.6	0.0905488	17.6	0.0111009	17.6	0.24323	17.6	0.21019
17.8	0.0613757	17.8	0.606067	17.8	0.0846049	17.8	0.0124726	17.8	0.252611	17.8	0.213931
18	0.0679814	18	0.6093	18	0.0928093	18	0.0158575	18	0.249014	18	0.214201
18.2	0.0616185	18.2	0.612516	18.2	0.0968884	18.2	0.0103884	18.2	0.256912	18.2	0.213874
18.4	0.0634913	18.4	0.619868	18.4	0.0938563	18.4	0.0163687	18.4	0.258035	18.4	0.218296
18.6	0.0628894	18.62	0.627167	18.6	0.0902881	18.6	0.0163971	18.6	0.255761	18.6	0.221475
18.8	0.0651927	18.8	0.631083	18.8	0.0962482	18.8	0.0138126	18.8	0.261032	18.8	0.225133
19	0.0644002	19	0.631557	19	0.0931899	19	0.0192215	19	0.264922	19	0.221188
19.2	0.066446	19.2	0.637764	19.2	0.0944846	19.2	0.0167533	19.2	0.261657	19.2	0.222136
19.4	0.068926	19.4	0.645859	19.4	0.0985116	19.4	0.0186405	19.4	0.266413	19.4	0.224597
19.6	0.071486	19.6	0.645636	19.6	0.106484	19.6	0.0172984	19.6	0.264539	19.6	0.221048
19.8	0.0659654	19.81	0.648228	19.8	0.0925541	19.8	0.0261454	19.8	0.271998	19.8	0.234972
20	0.0675074	20	0.658229	20	0.0963182	20	0.0231609	20	0.277133	20	0.238148
20.2	0.07004	20.2	0.655667	20.2	0.103152	20.2	0.0267683	20.2	0.281626	20.2	0.237472
20.4	0.0693841	20.4	0.663893	20.4	0.102672	20.4	0.017886	20.4	0.276328	20.4	0.23257
20.6	0.0743571	20.6	0.673703	20.6	0.100438	20.6	0.024461	20.6	0.280003	20.6	0.24164
20.8	0.0709124	20.8	0.673778	20.8	0.105729	20.8	0.0248036	20.8	0.281839	20.8	0.244867
21	0.0758981	21	0.677069	21	0.117498	21	0.0201581	21	0.285205	21	0.235907
21.2	0.0708235	21.2	0.681273	21.2	0.11132	21.2	0.0256443	21.2	0.290836	21.2	0.242851
21.4	0.0722637	21.4	0.686913	21.4	0.106971	21.4	0.0268676	21.4	0.286942	21.4	0.248666
21.6	0.0719746	21.6	0.689286	21.6	0.110994	21.6	0.0253727	21.6	0.291894	21.6	0.248021
21.8	0.0760167	21.8	0.691665	21.8	0.114181	21.8	0.019767	21.8	0.294983	21.8	0.245529
22	0.0729498	22	0.694931	22	0.11304	22	0.0279188	22	0.299699	22	0.254264
22.2	0.0742529	22.2	0.708864	22.2	0.1128	22.2	0.0316027	22.2	0.296892	22.2	0.255663
22.4	0.0773332	22.4	0.703797	22.4	0.112218	22.4	0.0235452	22.4	0.299116	22.4	0.251345
22.6	0.076245	22.6	0.709032	22.6	0.117618	22.6	0.0287113	22.6	0.301164	22.6	0.258103
22.8	0.0754718	22.8	0.712594	22.8	0.122702	22.8	0.0269807	22.8	0.304457	22.8	0.261671
23	0.0720859	23	0.716245	23	0.115811	23	0.0304877	23	0.303831	23	0.25821
23.2	0.0800856	23.2	0.71412	23.2	0.117694	23.2	0.0300136	23.2	0.310336	23.2	0.264479
23.4	0.0769785	23.4	0.723177	23.4	0.117886	23.4	0.0324631	23.4	0.313768	23.4	0.265138
23.6	0.0832594	23.6	0.727379	23.6	0.124506	23.6	0.0302364	23.6	0.320459	23.6	0.265565
23.8	0.0811646	23.8	0.729571	23.8	0.124133	23.8	0.0271892	23.8	0.314729	23.8	0.265773
24	0.0793374	24	0.731485	24	0.120145	24	0.0301567	24	0.321408	24	0.264873
24.2	0.0794091	24.2	0.742632	24.2	0.127095	24.2	0.0390903	24.2	0.319739	24.2	0.275213
24.4	0.0791375	24.4	0.741326	24.4	0.122221	24.4	0.0332243	24.4	0.319885	24.4	0.281963
24.6	0.083217	24.6	0.740335	24.6	0.131872	24.6	0.0413118	24.6	0.32988	24.6	0.282429
24.8	0.0885176	24.8	0.748737	24.8	0.12602	24.8	0.0300288	24.8	0.327605	24.8	0.276441
25	0.0817249	25	0.747205	25	0.127788	25	0.0375111	25	0.326681	25	0.278273
25.2	0.0877636	25.2	0.747955	25.2	0.135892	25.2	0.0349268	25.2	0.329813	25.2	0.275881
25.4	0.0816908	25.4	0.756165	25.4	0.133774	25.4	0.0400815	25.4	0.327198	25.4	0.28727
25.6	0.0838311	25.6	0.757994	25.6	0.133904	25.6	0.0365833	25.6	0.333006	25.6	0.287484
25.8	0.0843116	25.8	0.766162	25.8	0.13549	25.8	0.0353615	25.8	0.341134	25.8	0.289984
26	0.0863378	26	0.759284	26	0.141881	26	0.0399357	26	0.340051	26	0.289387
26.2	0.0849503	26.2	0.767454	26.2	0.141382	26.2	0.0394758	26.2	0.341709	26.2	0.299446
26.4	0.0855299	26.4	0.771237	26.4	0.136184	26.4	0.0349128	26.4	0.352404	26.4	0.293447
26.6	0.0903538	26.6	0.773071	26.6	0.143385	26.6	0.036114	26.6	0.348338	26.6	0.293581
26.8	0.0912743	26.8	0.771159	26.8	0.144144	26.8	0.0404139	26.8	0.350262	26.8	0.297692
27	0.0888797	27	0.780038	27	0.145306	27	0.0387453	27	0.349531	27	0.299862
27.2	0.0916133	27.2	0.788173	27.2	0.142882	27.2	0.0432511	27.2	0.354508	27.2	0.304962
27.4	0.09455	27.4	0.78484	27.4	0.15166	27.4	0.0403173	27.4	0.356445	27.4	0.302751
27.6	0.0987345	27.6	0.792158	27.6	0.157906	27.6	0.0428399	27.6	0.362299	27.6	0.307614
27.8	0.0931375	27.8	0.792618	27.8	0.15246	27.8	0.0386409	27.8	0.364764	27.8	0.312224
28	0.0977217	28	0.791071	28	0.15331	28	0.0450336	28	0.359765	28	0.313234
28.2	0.0947461	28.2	0.785986	28.2	0.152812	28.2	0.0429685	28.2	0.369915	28.2	0.31278
28.4	0.097536	28.4	0.797821	28.4	0.149965	28.4	0.0472586	28.4	0.362876	28.4	0.319885
28.6	0.0964749	28.6	0.803865	28.6	0.153316	28.6	0.0446635	28.6	0.373708	28.6	0.31783
28.8	0.092996	28.8	0.805764	28.8	0.157335	28.8	0.0431536	28.8	0.364201	28.8	0.319539
29	0.0941027	29	0.808946	29	0.155606	29	0.0418635	29	0.367787	29	0.31951
29.2	0.0996583	29.2	0.807037	29.2	0.159939	29.2	0.0430264	29.2	0.374421	29.2	0.326909
29.4	0.0981011	29.4	0.810888	29.4	0.158345	29.4	0.0462122	29.4	0.379144	29.4	0.32703
29.6	0.0976103	29.6	0.812545	29.6	0.162424	29.6	0.0473762	29.6	0.377793	29.6	0.326677
29.8	0.100453	29.8	0.814612	29.8	0.16349	29.8	0.051593	29.8	0.38075	29.8	0.33187
30	0.0972542	30	0.813137	30	0.159541	30	0.0444079	30	0.381499	30	0.330916
30.2	0.096659	30.2	0.822253	30.2	0.161394	30.2	0.0473956	30.2	0.382398	30.2	0.33709
30.4	0.0979567	30.4	0.819534	30.4	0.169745	30.4	0.0498238	30.4	0.38975	30.4	0.326733
30.6	0.10156	30.6	0.822693	30.6	0.171907	30.6	0.0579989	30.6	0.391578	30.6	0.33714
30.8	0.0995747	30.8	0.825543	30.8	0.171745	30.8	0.0514885	30.8	0.389931	30.8	0.341502
31	0.107587	31	0.829585	31	0.173021	31	0.046903	31	0.390934	31	0.339765
31.2	0.100739	31.2	0.830695	31.2	0.173981	31.2	0.0532345	31.2	0.400722	31.2	0.344489
31.4	0.103638	31.4	0.827615	31.4	0.172424	31.4	0.0545577	31.4	0.401622	31.4	0.351505
31.6	0.108361	31.6	0.833115	31.6	0.173494	31.6	0.0492476	31.6	0.399941	31.6	0.34866
31.8	0.105284	31.8	0.837649	31.8	0.182099	31.8	0.0541226	31.8	0.40703	31.8	0.349327
32	0.103308	32	0.834415	32	0.169941	32	0.052455	32	0.405145	32	0.355401
32.2	0.109136	32.2	0.840134	32.2	0.182843	32.2	0.0567176	32.2	0.405636	32.2	0.359838
32.4	0.107508	32.4	0.841665	32.4	0.183092	32.4	0.0572307	32.4	0.41279	32.4	0.36136
32.6	0.106048	32.6	0.846757	32.6	0.176536	32.6	0.0536396	32.6	0.413314	32.6	0.362896
32.8	0.109048	32.8	0.846554	32.8	0.180097	32.8	0.0513168	32.8	0.416071	32.8	0.360711
33	0.106875	33	0.851574	33	0.183663	33	0.0540614	33	0.41364	33	0.361052
33.2	0.110895	33.2	0.85021	33.2	0.189283	33.2	0.0588986	33.2	0.417843	33.2	0.372839
33.4	0.110815	33.4	0.850377	33.4	0.187499	33.4	0.0505758	33.4	0.419006	33.4	0.365142
33.6	0.107515	33.6	0.852347	33.6	0.18078	33.6	0.0571663	33.6	0.423589	33.6	0.37223
33.8	0.105	33.8	0.846145	33.8	0.183243	33.8	0.0683174	33.8	0.427337	33.8	0.382387
34	0.109021	34	0.86606	34	0.187595	34	0.0610308	34	0.426687	34	0.373629
34.2	0.110053	34.2	0.850035	34.2	0.197223	34.2	0.0572365	34.2	0.429506	34.2	0.373125
34.4	0.113611	34.4	0.86026	34.4	0.189127	34.4	0.0637389	34.4	0.430771	34.4	0.38143
34.6	0.114952	34.6	0.857382	34.6	0.196221	34.6	0.0579445	34.6	0.43134	34.6	0.381922
34.8	0.113028	34.8	0.86395	34.8	0.198429	34.8	0.0617556	34.8	0.434034	34.8	0.384645
35	0.117911	35	0.863746	35	0.195428	35	0.0599436	35	0.434623	35	0.381863
35.2	0.119481	35.2	0.866101	35.2	0.203168	35.2	0.0558974	35.2	0.430965	35.2	0.387167
35.4	0.113983	35.4	0.868812	35.4	0.20249	35.4	0.0625196	35.4	0.43625	35.4	0.389206
35.6	0.117199	35.6	0.865596	35.6	0.20099	35.6	0.0581417	35.6	0.444918	35.6	0.385109
35.8	0.117715	35.8	0.870548	35.8	0.196572	35.8	0.0653375	35.8	0.445547	35.8	0.397603
36	0.115806	36	0.866844	36	0.197503	36	0.0625505	36.01	0.443556	36	0.398472
36.2	0.121131	36.2	0.876353	36.2	0.205068	36.2	0.0613281	36.2	0.447789	36.2	0.392301
36.4	0.123046	36.4	0.870355	36.4	0.210756	36.4	0.0651607	36.4	0.449277	36.4	0.402518
36.6	0.12071	36.6	0.875919	36.6	0.211768	36.6	0.0679823	36.6	0.447285	36.6	0.407405
36.8	0.118254	36.8	0.875165	36.8	0.209935	36.8	0.0699662	36.8	0.451209	36.8	0.413909
37	0.117897	37	0.879218	37	0.210304	37	0.0671137	37	0.458418	37	0.403591
37.2	0.115884	37.2	0.875585	37.2	0.215159	37.2	0.0761648	37.2	0.459296	37.2	0.416354
37.4	0.117837	37.4	0.87551	37.4	0.207921	37.4	0.0635493	37.4	0.455439	37.4	0.406768
37.6	0.119561	37.6	0.878858	37.6	0.211419	37.6	0.0672803	37.6	0.461618	37.6	0.415181
37.8	0.124839	37.8	0.88203	37.8	0.220267	37.8	0.0694431	37.8	0.469373	37.8	0.415457
38	0.124929	38	0.881611	38	0.218631	38	0.0747505	38	0.467167	38	0.428688
38.2	0.122873	38.2	0.880777	38.2	0.224869	38.2	0.0701727	38.2	0.468047	38.2	0.415033
38.4	0.122411	38.4	0.889993	38.4	0.221341	38.4	0.0720166	38.4	0.467942	38.4	0.423387
38.6	0.133436	38.6	0.880378	38.6	0.224881	38.6	0.0728622	38.6	0.469053	38.6	0.421334
38.8	0.125403	38.8	0.889512	38.8	0.230165	38.8	0.0703424	38.8	0.473504	38.8	0.429238
39	0.124899	39	0.889443	39	0.230717	39	0.0709359	39	0.479558	39	0.432609
39.2	0.129268	39.2	0.893118	39.2	0.22853	39.2	0.0727788	39.2	0.481019	39.2	0.43105
39.4	0.128225	39.4	0.891007	39.4	0.230864	39.4	0.0711308	39.4	0.480183	39.4	0.437339
39.6	0.124761	39.6	0.893041	39.6	0.222264	39.6	0.072328	39.6	0.479399	39.6	0.437947
39.8	0.12662	39.8	0.890727	39.8	0.234528	39.8	0.0782455	39.8	0.48588	39.8	0.442939
40	0.134586	40	0.889083	40	0.236656	40	0.0735981	40	0.487235	40	0.443412
40.2	0.130793	40.2	0.891507	40.2	0.237389	40.2	0.0793147	40.2	0.488597	40.2	0.445088
40.4	0.12628	40.4	0.896815	40.4	0.235637	40.4	0.0783173	40.4	0.484697	40.4	0.442904
40.6	0.123758	40.6	0.897302	40.6	0.232289	40.6	0.0713439	40.6	0.492938	40.6	0.454144
40.8	0.136637	40.8	0.89822	40.8	0.237488	40.8	0.0740279	40.8	0.490121	40.8	0.451348
41	0.135488	41	0.896017	41	0.243579	41	0.0812176	41	0.496125	41	0.454328
41.2	0.128395	41.2	0.898822	41.2	0.24386	41.2	0.076468	41.2	0.49795	41.2	0.453574
41.4	0.13862	41.4	0.902487	41.4	0.245147	41.4	0.0802399	41.4	0.499505	41.4	0.450459
41.6	0.132461	41.6	0.898873	41.6	0.246512	41.6	0.0736741	41.6	0.495122	41.6	0.451468
41.8	0.137265	41.8	0.901871	41.8	0.244057	41.8	0.0797518	41.8	0.501664	41.8	0.459945
42	0.132602	42	0.901766	42	0.247164	42	0.0784349	42	0.505192	42	0.466613
42.2	0.127829	42.2	0.899483	42.2	0.239557	42.2	0.0828991	42.2	0.503761	42.2	0.471119
42.4	0.137034	42.4	0.901432	42.4	0.2535	42.4	0.0836071	42.4	0.503038	42.4	0.472442
42.6	0.130864	42.6	0.89689	42.6	0.245754	42.6	0.0808462	42.6	0.518009	42.6	0.471408
42.8	0.130858	42.8	0.903382	42.8	0.248477	42.8	0.083567	42.8	0.511038	42.8	0.471319
43	0.136315	43	0.898962	43	0.251972	43	0.0829236	43	0.519366	43	0.477936
43.2	0.139081	43.2	0.906695	43.2	0.252683	43.2	0.0804112	43.2	0.518837	43.2	0.467631
43.4	0.149191	43.4	0.907463	43.4	0.265674	43.4	0.0863926	43.4	0.519391	43.4	0.481408
43.6	0.136788	43.6	0.900974	43.6	0.252236	43.6	0.0811597	43.6	0.525745	43.6	0.478468
43.8	0.138201	43.8	0.905011	43.8	0.252019	43.8	0.0824484	43.8	0.523114	43.8	0.479648
44	0.139728	44	0.908324	44	0.25787	44	0.0834215	44	0.52101	44	0.482185
44.2	0.144768	44.2	0.906441	44.2	0.25962	44.2	0.0831065	44.2	0.523406	44.2	0.489908
44.4	0.140647	44.4	0.912052	44.4	0.259732	44.4	0.0907834	44.4	0.524352	44.4	0.489875
44.6	0.135745	44.6	0.912151	44.6	0.25272	44.6	0.0893911	44.6	0.531426	44.6	0.494875
44.8	0.145387	44.8	0.914069	44.8	0.261432	44.8	0.0867596	44.8	0.530079	44.8	0.498219
45	0.144046	45	0.9153	45	0.267761	45	0.0819324	45	0.5346	45	0.499102
45.2	0.140128	45.2	0.913525	45.2	0.263932	45.2	0.0877879	45.2	0.536475	45.2	0.504326
45.4	0.143658	45.4	0.910845	45.4	0.266073	45.4	0.088569	45.4	0.537462	45.4	0.499495
45.6	0.14269	45.6	0.915117	45.6	0.267848	45.6	0.0844506	45.6	0.534501	45.6	0.503043
45.8	0.152205	45.8	0.914819	45.8	0.273891	45.8	0.0840949	45.8	0.542796	45.8	0.508343
46	0.133919	46	0.914904	46	0.26183	46	0.0918789	46	0.543006	46	0.509893
46.2	0.150504	46.2	0.914839	46.2	0.280149	46.2	0.0982133	46.2	0.548811	46.2	0.515955
46.4	0.144194	46.4	0.917577	46.4	0.270533	46.4	0.0884139	46.4	0.546729	46.4	0.51354
46.6	0.14598	46.6	0.916871	46.6	0.277781	46.6	0.0923984	46.6	0.544893	46.6	0.51541
46.8	0.147135	46.8	0.908484	46.8	0.283961	46.8	0.088656	46.8	0.550869	46.8	0.518694
47	0.151364	47	0.916711	47	0.281042	47	0.0895531	47	0.546674	47	0.521449
47.2	0.14995	47.2	0.918237	47.2	0.281975	47.2	0.0913833	47.2	0.552807	47.2	0.527098
47.4	0.146153	47.4	0.913697	47.4	0.285442	47.4	0.0954187	47.4	0.558103	47.4	0.527961
47.6	0.146102	47.6	0.922969	47.6	0.282296	47.6	0.0925867	47.6	0.558747	47.6	0.523482
47.8	0.149749	47.8	0.919967	47.8	0.286255	47.8	0.090764	47.8	0.556553	47.8	0.519805
48	0.147327	48	0.92065	48	0.287583	48	0.0938325	48	0.560401	48	0.524821
48.2	0.151382	48.2	0.920898	48.2	0.284669	48.2	0.0950401	48.2	0.557396	48.2	0.533899
48.4	0.151151	48.4	0.925549	48.4	0.285618	48.4	0.0935338	48.4	0.562102	48.4	0.537304
48.6	0.152255	48.6	0.923063	48.6	0.293722	48.6	0.0900664	48.6	0.563201	48.6	0.526846
48.8	0.15437	48.8	0.919195	48.8	0.294961	48.8	0.0994487	48.8	0.564417	48.8	0.543552
49	0.152548	49	0.921126	49	0.292499	49	0.0993458	49	0.566491	49	0.548323
49.2	0.155705	49.2	0.924099	49.2	0.299302	49.2	0.0992935	49.2	0.572411	49.2	0.548265
49.4	0.152762	49.4	0.918081	49.4	0.296655	49.4	0.0919646	49.4	0.575341	49.4	0.542751
49.6	0.150609	49.6	0.921901	49.6	0.294546	49.6	0.0970344	49.6	0.579119	49.6	0.552794
49.8	0.158945	49.8	0.91999	49.8	0.299368	49.8	0.102307	49.8	0.575579	49.8	0.549718
50	0.155064	50	0.928924	50	0.305753	50	0.0948058	50	0.578448	50	0.556114
50.2	0.153305	50.2	0.92292	50.2	0.300977	50.2	0.099848	50.2	0.575738	50.2	0.556979
50.4	0.16043	50.4	0.923841	50.4	0.301277	50.4	0.0982932	50.4	0.58158	50.4	0.549329
50.6	0.15306	50.6	0.931372	50.6	0.299831	50.6	0.0953438	50.6	0.579683	50.6	0.556642
50.8	0.158213	50.8	0.924398	50.8	0.30601	50.8	0.103985	50.8	0.580531	50.8	0.566782
51	0.158688	51	0.915248	51	0.307466	51	0.0971983	51	0.588165	51	0.557419
51.2	0.155907	51.2	0.920842	51.2	0.312399	51.2	0.0964651	51.2	0.591307	51.2	0.564942
51.4	0.157005	51.4	0.923256	51.4	0.303863	51.4	0.099804	51.4	0.582906	51.4	0.567859
51.6	0.15313	51.6	0.926067	51.6	0.311869	51.6	0.0949114	51.6	0.594454	51.6	0.565982
51.8	0.163254	51.8	0.924452	51.8	0.319907	51.8	0.0985742	51.8	0.58829	51.8	0.570178
52	0.166632	52	0.929293	52	0.31464	52	0.0964246	52	0.592768	52	0.570021
52.2	0.159958	52.2	0.926977	52.2	0.32545	52.2	0.103331	52.2	0.595287	52.2	0.583186
52.4	0.158207	52.4	0.932889	52.4	0.315586	52.4	0.10159	52.4	0.595628	52.4	0.576026
52.6	0.161576	52.6	0.929293	52.6	0.324924	52.6	0.0991402	52.6	0.595877	52.6	0.580697
52.8	0.160057	52.8	0.928242	52.8	0.31748	52.8	0.104063	52.8	0.601996	52.8	0.586839
53	0.1627	53	0.9294	53	0.318965	53	0.105571	53	0.603608	53	0.582726
53.2	0.162081	53.2	0.922156	53.2	0.327454	53.2	0.0974854	53.2	0.60181	53.2	0.585635
53.4	0.166686	53.4	0.931228	53.4	0.330964	53.4	0.108509	53.4	0.607244	53.4	0.58931
53.6	0.163819	53.6	0.926438	53.6	0.333295	53.6	0.105002	53.6	0.607564	53.6	0.588047
53.8	0.16276	53.8	0.933839	53.8	0.330701	53.8	0.110107	53.8	0.61111	53.8	0.604114
54	0.166199	54	0.931017	54	0.330722	54	0.101875	54	0.61172	54	0.600308
54.2	0.166968	54.2	0.925238	54.2	0.327709	54.2	0.103452	54.2	0.611146	54.2	0.60879
54.4	0.166056	54.4	0.93422	54.4	0.336148	54.4	0.109277	54.42	0.61459	54.4	0.600109
54.6	0.164442	54.6	0.931855	54.6	0.336592	54.6	0.106636	54.6	0.620706	54.6	0.599251
54.8	0.167532	54.8	0.93277	54.8	0.335048	54.8	0.108549	54.8	0.619686	54.8	0.612507
55	0.163719	55	0.936901	55	0.332787	55	0.110256	55	0.618378	55	0.608835
55.2	0.169553	55.2	0.928009	55.2	0.336359	55.2	0.113343	55.2	0.622002	55.2	0.607959
55.4	0.164427	55.4	0.930284	55.4	0.337221	55.4	0.105146	55.4	0.622826	55.4	0.607889
55.6	0.168713	55.6	0.930683	55.6	0.334533	55.6	0.104985	55.6	0.625056	55.6	0.610995
55.8	0.166492	55.8	0.925924	55.8	0.335586	55.8	0.111888	55.8	0.630082	55.8	0.618213
56	0.173974	56	0.927546	56	0.346509	56	0.119263	56.02	0.629365	56	0.61954
56.2	0.168214	56.2	0.938156	56.2	0.336661	56.2	0.110417	56.2	0.627384	56.2	0.62436
56.4	0.170391	56.4	0.931535	56.4	0.347565	56.4	0.115951	56.4	0.631324	56.4	0.627531
56.6	0.16919	56.6	0.933144	56.6	0.342995	56.6	0.115741	56.6	0.633119	56.6	0.633928
56.8	0.173348	56.8	0.93618	56.8	0.345784	56.8	0.117095	56.8	0.634424	56.8	0.629151
57	0.173202	57	0.932978	57	0.346979	57	0.109073	57	0.635834	57	0.625215
57.2	0.17588	57.2	0.936595	57.2	0.349543	57.2	0.118355	57.2	0.636526	57.2	0.634767
57.4	0.165705	57.4	0.935652	57.4	0.349772	57.4	0.114439	57.4	0.642248	57.4	0.633603
57.6	0.173745	57.6	0.930218	57.6	0.357697	57.6	0.116901	57.6	0.639469	57.6	0.643119
57.8	0.178659	57.8	0.933126	57.8	0.354172	57.8	0.12179	57.8	0.645958	57.8	0.645495
58	0.175555	58	0.936131	58	0.358027	58	0.116582	58	0.641072	58	0.648053
58.2	0.179614	58.2	0.933423	58.2	0.358674	58.2	0.112997	58.2	0.644324	58.2	0.641774
58.4	0.170976	58.4	0.938307	58.4	0.354035	58.4	0.120071	58.4	0.648601	58.4	0.65084
58.6	0.178696	58.6	0.933257	58.6	0.363457	58.6	0.11998	58.6	0.652095	58.6	0.649388
58.8	0.175571	58.8	0.934448	58.8	0.36478	58.8	0.11436	58.8	0.650596	58.8	0.65011
59	0.175357	59	0.928354	59	0.368651	59	0.118088	59	0.648294	59	0.649794
59.2	0.178571	59.2	0.935862	59.2	0.36615	59.2	0.11332	59.2	0.659595	59.2	0.658211
59.4	0.180203	59.4	0.937441	59.4	0.364225	59.4	0.115032	59.4	0.651342	59.4	0.655957
59.6	0.179231	59.6	0.935259	59.6	0.368279	59.6	0.118621	59.6	0.657252	59.6	0.66218
59.8	0.182122	59.8	0.937394	59.8	0.367189	59.8	0.121896	59.8	0.657921	59.8	0.66072
60	0.179646	60	0.934574	60	0.369038	60	0.119521	60	0.663401	60	0.662297
60.2	0.181809	60.2	0.941868	60.2	0.370058	60.2	0.116406	60.2	0.660463	60.2	0.661432
60.4	0.180203	60.4	0.93382	60.4	0.370126	60.4	0.111689	60.4	0.664227	60.4	0.663524
60.61	0.182225	60.6	0.938373	60.61	0.377335	60.6	0.117665	60.6	0.664855	60.6	0.669403
60.8	0.183318	60.8	0.938399	60.8	0.385503	60.8	0.118198	60.8	0.664343	60.8	0.676014
61	0.183508	61	0.935502	61	0.376663	61	0.122692	61	0.666978	61	0.674579
61.2	0.181521	61.2	0.94208	61.2	0.381355	61.2	0.118065	61.2	0.668387	61.2	0.680173
61.4	0.183549	61.4	0.938535	61.4	0.379664	61.4	0.123194	61.4	0.667582	61.4	0.68006
61.6	0.19038	61.6	0.937644	61.6	0.38368	61.6	0.121062	61.6	0.671358	61.6	0.680055
61.8	0.186206	61.8	0.940729	61.8	0.382839	61.8	0.119076	61.8	0.673946	61.8	0.687963
62	0.186142	62	0.939505	62	0.381502	62	0.12714	62	0.671513	62	0.689687
62.2	0.18634	62.2	0.937355	62.2	0.384139	62.2	0.122026	62.2	0.675764	62.2	0.689418
62.4	0.185887	62.4	0.936553	62.4	0.394741	62.4	0.125924	62.4	0.676045	62.4	0.694522
62.6	0.185609	62.6	0.935772	62.6	0.38859	62.6	0.125602	62.6	0.681817	62.6	0.692451
62.8	0.187974	62.8	0.939935	62.8	0.386444	62.8	0.124182	62.8	0.677067	62.8	0.694906
63	0.184953	63	0.937211	63	0.394516	63	0.124159	63	0.682051	63	0.699344
63.2	0.190945	63.2	0.939839	63.2	0.393069	63.2	0.118203	63.2	0.681661	63.2	0.695684
63.4	0.186854	63.4	0.940772	63.4	0.395695	63.4	0.12509	63.4	0.686112	63.4	0.709329
63.6	0.188451	63.6	0.943624	63.6	0.394303	63.6	0.121572	63.6	0.69006	63.6	0.699382
63.8	0.193245	63.8	0.942638	63.8	0.398817	63.8	0.131247	63.8	0.688838	63.8	0.709256
64	0.193484	64	0.935978	64	0.399754	64	0.122817	64	0.689401	64	0.702508
64.2	0.184179	64.2	0.938711	64.2	0.39605	64.2	0.129897	64.2	0.687452	64.2	0.711122
64.4	0.191576	64.4	0.939969	64.4	0.405751	64.4	0.13072	64.4	0.687024	64.4	0.719269
64.6	0.194723	64.6	0.942321	64.6	0.403845	64.6	0.123618	64.6	0.690979	64.6	0.715999
64.8	0.193344	64.8	0.937041	64.8	0.408429	64.8	0.128072	64.8	0.700455	64.8	0.724587
65	0.192363	65	0.94102	65	0.400812	65	0.129136	65	0.693598	65	0.713041
65.2	0.187693	65.2	0.943628	65.2	0.413875	65.2	0.128133	65.2	0.692836	65.2	0.720097
65.4	0.196075	65.4	0.938042	65.4	0.407944	65.4	0.132036	65.4	0.698093	65.4	0.729813
65.6	0.193074	65.6	0.941047	65.6	0.407943	65.6	0.130761	65.6	0.699181	65.6	0.7237
65.8	0.191324	65.8	0.939693	65.8	0.404135	65.8	0.130529	65.8	0.697642	65.8	0.734656
66	0.19655	66	0.93869	66	0.417352	66	0.131855	66	0.701874	66	0.724761
66.2	0.196291	66.2	0.937096	66.2	0.413463	66.2	0.127693	66.2	0.700471	66.2	0.730777
66.4	0.196646	66.4	0.939701	66.4	0.416386	66.4	0.133695	66.4	0.708697	66.4	0.736387
66.6	0.19235	66.6	0.948412	66.6	0.416157	66.6	0.130894	66.6	0.706136	66.6	0.736914
66.8	0.20439	66.8	0.94472	66.8	0.420423	66.8	0.129795	66.8	0.702465	66.8	0.744489
67	0.19306	67	0.943446	67	0.419344	67	0.131847	67	0.713662	67	0.741548
67.2	0.197349	67.2	0.945151	67.2	0.413797	67.2	0.136183	67.2	0.709123	67.2	0.748993
67.4	0.200535	67.4	0.944026	67.4	0.427676	67.4	0.133417	67.4	0.709711	67.4	0.745089
67.6	0.198119	67.6	0.944594	67.6	0.426191	67.6	0.139787	67.6	0.714176	67.6	0.759168
67.8	0.199363	67.8	0.939377	67.8	0.416477	67.8	0.130838	67.8	0.715367	67.8	0.746836
68	0.194005	68	0.942192	68	0.427389	68	0.134334	68	0.712875	68	0.756212
68.2	0.20177	68.2	0.936747	68.2	0.428518	68.2	0.134721	68.2	0.71893	68.2	0.75959
68.4	0.203403	68.4	0.938792	68.4	0.430731	68.4	0.133757	68.4	0.723888	68.4	0.752422
68.6	0.202379	68.6	0.940002	68.6	0.430045	68.63	0.132857	68.6	0.716625	68.63	0.762991
68.8	0.207033	68.8	0.94292	68.8	0.436836	68.8	0.143815	68.8	0.719547	68.8	0.764745
69	0.195454	69	0.945579	69	0.428286	69	0.139621	69	0.723731	69	0.767895
69.2	0.206508	69.2	0.946255	69.2	0.436074	69.2	0.138821	69.2	0.727139	69.2	0.766175
69.4	0.20094	69.4	0.94285	69.4	0.441573	69.4	0.132461	69.4	0.729368	69.4	0.760419
69.6	0.200541	69.6	0.947952	69.6	0.436429	69.6	0.146395	69.6	0.730445	69.6	0.769729
69.8	0.207222	69.8	0.947	69.8	0.443478	69.8	0.136161	69.8	0.729936	69.8	0.773115
70	0.202425	70	0.943462	70	0.438591	70	0.142211	70	0.728852	70	0.782191
70.2	0.200955	70.2	0.950982	70.2	0.437427	70.2	0.14061	70.2	0.731202	70.2	0.780107
70.4	0.207099	70.4	0.942167	70.4	0.448572	70.4	0.142327	70.4	0.736777	70.4	0.777915
70.6	0.206654	70.6	0.946793	70.6	0.444313	70.6	0.143357	70.6	0.730142	70.6	0.783792
70.8	0.205998	70.8	0.942396	70.8	0.450063	70.8	0.144373	70.8	0.7409	70.8	0.786714
71	0.203865	71	0.941082	71	0.45391	71	0.142947	71	0.735961	71	0.790388
71.2	0.201487	71.2	0.943324	71.2	0.447169	71.2	0.144621	71.2	0.733748	71.2	0.793558
71.4	0.20809	71.4	0.948161	71.4	0.449108	71.4	0.138639	71.4	0.738919	71.4	0.784123
71.6	0.20484	71.6	0.946046	71.6	0.450831	71.6	0.137338	71.6	0.740207	71.6	0.790202
71.8	0.211928	71.8	0.944761	71.8	0.453677	71.8	0.144715	71.8	0.741322	71.8	0.796282
72	0.209858	72	0.943252	72	0.456969	72	0.138595	72	0.742711	72	0.788672
72.2	0.207354	72.2	0.946214	72.2	0.459683	72.2	0.147215	72.2	0.735765	72.2	0.805998
72.4	0.210737	72.4	0.943526	72.4	0.460207	72.4	0.144874	72.4	0.749052	72.4	0.804907
72.6	0.204366	72.6	0.950993	72.6	0.454397	72.6	0.153267	72.6	0.751151	72.6	0.807918
72.8	0.208795	72.8	0.941909	72.8	0.460527	72.8	0.146277	72.8	0.751554	72.8	0.805228
73	0.211594	73	0.940359	73	0.460954	73	0.142017	73	0.747642	73	0.806355
73.2	0.207997	73.2	0.944504	73.2	0.460436	73.2	0.143059	73.2	0.745184	73.2	0.809997
73.4	0.215415	73.4	0.945521	73.4	0.464776	73.4	0.144905	73.4	0.747224	73.4	0.80548
73.6	0.214433	73.6	0.945622	73.6	0.468545	73.6	0.146732	73.6	0.749418	73.6	0.814317
73.8	0.214393	73.8	0.945651	73.8	0.475537	73.8	0.151101	73.8	0.752928	73.8	0.827815
74	0.209273	74	0.943039	74	0.465638	74	0.144873	74	0.758824	74	0.818014
74.2	0.210944	74.2	0.945397	74.2	0.469283	74.2	0.152002	74.2	0.760799	74.2	0.822104
74.4	0.21355	74.4	0.940801	74.4	0.468513	74.4	0.150389	74.4	0.755091	74.4	0.820448
74.6	0.211328	74.6	0.951678	74.6	0.472888	74.6	0.149703	74.6	0.759801	74.6	0.828291
74.8	0.215422	74.8	0.946909	74.8	0.478062	74.8	0.152805	74.8	0.758391	74.8	0.829666
75	0.220561	75	0.944718	75	0.473049	75	0.150314	75	0.765623	75	0.830431
75.2	0.212332	75.2	0.941728	75.2	0.47096	75.2	0.153379	75.2	0.761342	75.2	0.839178
75.4	0.210476	75.4	0.944535	75.4	0.47134	75.4	0.149927	75.4	0.761864	75.4	0.834765
75.6	0.216953	75.6	0.946629	75.6	0.482577	75.6	0.151305	75.6	0.762185	75.6	0.833504
75.8	0.212676	75.8	0.950703	75.8	0.479222	75.8	0.151466	75.8	0.76806	75.8	0.836818
76	0.217876	76	0.946023	76	0.484899	76	0.149331	76.02	0.770757	76	0.837668
76.2	0.216419	76.2	0.946352	76.2	0.486968	76.2	0.152677	76.2	0.766746	76.2	0.844935
76.4	0.220197	76.4	0.95105	76.4	0.494121	76.4	0.151954	76.4	0.771091	76.4	0.840192
76.6	0.217988	76.6	0.951712	76.6	0.486289	76.6	0.151871	76.6	0.772201	76.6	0.846075
76.8	0.217657	76.8	0.946665	76.8	0.492003	76.8	0.153072	76.8	0.776485	76.8	0.846892
77	0.218607	77	0.948295	77	0.488976	77	0.151658	77	0.774083	77	0.851037
77.2	0.223795	77.2	0.949831	77.2	0.491381	77.2	0.152186	77.2	0.779488	77.2	0.857938
77.4	0.219082	77.4	0.943286	77.4	0.487185	77.4	0.152722	77.4	0.778069	77.4	0.853744
77.6	0.221473	77.6	0.946544	77.6	0.492082	77.6	0.160909	77.6	0.780205	77.6	0.858843
77.8	0.226921	77.8	0.943789	77.8	0.500084	77.8	0.152379	77.8	0.775178	77.8	0.856931
78	0.221986	78	0.942887	78	0.494948	78	0.157952	78	0.780289	78	0.863156
78.2	0.224111	78.2	0.949743	78.2	0.496978	78.2	0.154204	78.2	0.778497	78.2	0.864495
78.4	0.222988	78.4	0.945901	78.4	0.498173	78.4	0.148882	78.4	0.780687	78.4	0.855703
78.6	0.228111	78.6	0.948693	78.6	0.504605	78.6	0.156686	78.6	0.778571	78.6	0.865353
78.8	0.222086	78.8	0.94518	78.8	0.499041	78.8	0.159544	78.8	0.782436	78.8	0.870907
79	0.227931	79	0.943877	79	0.505639	79	0.158778	79	0.788106	79	0.872729
79.2	0.229676	79.2	0.951544	79.2	0.507845	79.2	0.156331	79.2	0.787317	79.2	0.877508
79.4	0.230451	79.4	0.949597	79.4	0.510231	79.4	0.163112	79.4	0.79113	79.4	0.883233
79.6	0.220132	79.6	0.951823	79.6	0.498609	79.6	0.155676	79.6	0.790071	79.6	0.875006
79.8	0.228114	79.8	0.944751	79.8	0.510702	79.8	0.158561	79.8	0.790137	79.8	0.87843
80	0.229421	80	0.946512	80	0.51888	80	0.159043	80	0.79548	80	0.875858
80.2	0.226536	80.2	0.950166	80.2	0.51565	80.2	0.15708	80.2	0.795477	80.2	0.877892
80.4	0.226079	80.4	0.951667	80.4	0.513944	80.4	0.158324	80.4	0.790937	80.4	0.88151
80.6	0.226544	80.6	0.945261	80.6	0.511773	80.6	0.163346	80.6	0.792136	80.6	0.885856
80.8	0.229905	80.8	0.944629	80.8	0.512495	80.8	0.163068	80.8	0.795019	80.8	0.890166
81	0.229037	81	0.947361	81	0.524704	81	0.165318	81	0.790601	81	0.89115
81.2	0.22793	81.2	0.947814	81.2	0.516264	81.2	0.156652	81.2	0.800064	81.2	0.890387
81.4	0.22828	81.4	0.950131	81.4	0.523384	81.4	0.170084	81.4	0.796234	81.4	0.901474
81.6	0.229565	81.6	0.948449	81.6	0.532255	81.6	0.162341	81.62	0.79823	81.6	0.903556
81.8	0.23771	81.8	0.946813	81.8	0.531359	81.8	0.16321	81.8	0.799374	81.8	0.895343
82	0.235241	82	0.947329	82	0.528294	82	0.161213	82	0.799198	82	0.904117
82.2	0.229604	82.2	0.94628	82.2	0.520619	82.2	0.160693	82.2	0.801345	82.2	0.901374
82.4	0.232157	82.4	0.952635	82.4	0.53167	82.4	0.164352	82.4	0.803045	82.4	0.907165
82.6	0.238547	82.6	0.954964	82.6	0.540688	82.6	0.162344	82.6	0.806499	82.6	0.905588
82.8	0.230052	82.8	0.952366	82.8	0.532419	82.8	0.157971	82.8	0.799898	82.8	0.899945
83	0.236618	83	0.950248	83	0.534483	83	0.162695	83	0.806823	83	0.915708
83.2	0.234075	83.2	0.946525	83.2	0.528167	83.2	0.160774	83.2	0.808939	83.2	0.909129
83.4	0.239812	83.4	0.947647	83.4	0.534102	83.4	0.163056	83.4	0.809591	83.4	0.913238
83.6	0.233547	83.6	0.947494	83.6	0.537095	83.6	0.163571	83.6	0.813285	83.6	0.918126
83.8	0.241485	83.8	0.948059	83.8	0.53653	83.8	0.165648	83.8	0.808717	83.8	0.921535
84	0.236574	84	0.947264	84	0.536632	84	0.166564	84	0.813177	84	0.925293
84.2	0.23675	84.2	0.948446	84.2	0.536637	84.2	0.16599	84.2	0.815813	84.2	0.918007
84.4	0.22989	84.4	0.950538	84.4	0.533163	84.4	0.170461	84.4	0.813569	84.4	0.932839
84.6	0.238359	84.6	0.945433	84.6	0.542604	84.6	0.165213	84.6	0.816015	84.6	0.926478
84.8	0.233612	84.8	0.948131	84.8	0.539997	84.8	0.167368	84.8	0.810798	84.8	0.926034
85	0.232232	85	0.95199	85	0.540304	85	0.176051	85	0.820004	85	0.927214
85.2	0.242176	85.2	0.945179	85.2	0.552522	85.2	0.166072	85.2	0.813715	85.2	0.928883
85.4	0.24031	85.4	0.949004	85.4	0.54988	85.4	0.165288	85.4	0.814249	85.4	0.930819
85.6	0.242595	85.6	0.952117	85.6	0.544975	85.6	0.173094	85.6	0.821988	85.6	0.934363
85.8	0.237857	85.8	0.951074	85.8	0.540569	85.8	0.170253	85.8	0.825974	85.8	0.937716
86	0.236438	86	0.950718	86	0.549591	86	0.165879	86	0.821616	86	0.937405
86.2	0.24304	86.2	0.948822	86.2	0.548458	86.2	0.163679	86.2	0.815269	86.2	0.935439
86.4	0.236195	86.4	0.954363	86.4	0.553259	86.4	0.167348	86.4	0.822806	86.4	0.938802
86.6	0.239792	86.6	0.948713	86.6	0.549943	86.6	0.170219	86.6	0.822621	86.6	0.942391
86.8	0.238914	86.8	0.946183	86.8	0.555323	86.8	0.166419	86.8	0.823516	86.8	0.946765
87	0.239576	87	0.94572	87	0.557059	87	0.174401	87	0.826396	87	0.947778
87.2	0.241184	87.2	0.947387	87.2	0.554715	87.2	0.168232	87.2	0.824202	87.2	0.950712
87.4	0.242255	87.4	0.949991	87.4	0.560539	87.4	0.1777	87.4	0.83081	87.4	0.954943
87.6	0.243341	87.6	0.952489	87.6	0.56236	87.6	0.171701	87.6	0.82973	87.6	0.955408
87.8	0.246909	87.8	0.949883	87.8	0.567071	87.8	0.168431	87.8	0.830062	87.8	0.949851
88	0.243651	88	0.943969	88	0.563687	88	0.17173	88	0.835574	88	0.954085
88.2	0.248718	88.2	0.952222	88.2	0.567536	88.2	0.173375	88.2	0.831312	88.2	0.959606
88.4	0.246703	88.4	0.95113	88.4	0.569165	88.4	0.177673	88.4	0.84274	88.4	0.96401
88.6	0.242485	88.6	0.955221	88.6	0.572572	88.6	0.175839	88.6	0.837228	88.6	0.964299
88.8	0.245326	88.8	0.941169	88.8	0.566089	88.8	0.175966	88.8	0.83457	88.8	0.963635
89	0.242881	89	0.949154	89	0.567363	89	0.173505	89	0.832978	89	0.964334
89.21	0.248953	89.2	0.946347	89.21	0.574051	89.2	0.176694	89.2	0.839014	89.2	0.967234
89.4	0.246181	89.4	0.954059	89.4	0.570898	89.4	0.176619	89.4	0.839559	89.4	0.973674
89.6	0.250325	89.6	0.950691	89.6	0.579718	89.6	0.174523	89.6	0.842034	89.6	0.970123
89.8	0.249932	89.8	0.950894	89.8	0.580433	89.8	0.173843	89.8	0.836217	89.8	0.968303
90	0.247926	90	0.953008	90	0.576783	90	0.177094	90	0.839681	90	0.974593
90.2	0.24919	90.2	0.954247	90.2	0.57847	90.2	0.176721	90.2	0.838984	90.2	0.982127
90.4	0.247165	90.4	0.94738	90.4	0.578409	90.4	0.174692	90.4	0.838322	90.4	0.983784
90.6	0.247003	90.6	0.948043	90.6	0.576606	90.6	0.170361	90.6	0.844782	90.6	0.975512
90.8	0.24866	90.8	0.953068	90.8	0.584384	90.8	0.174661	90.8	0.849159	90.8	0.977788
91	0.252855	91	0.949015	91	0.583632	91	0.171746	91	0.843601	91	0.988546
91.2	0.253923	91.2	0.949504	91.2	0.585956	91.2	0.174672	91.2	0.843131	91.2	0.979392
91.4	0.251689	91.4	0.949471	91.4	0.593046	91.4	0.1782	91.4	0.846837	91.4	0.985621
91.6	0.24764	91.6	0.941833	91.6	0.589199	91.6	0.175289	91.6	0.850792	91.6	0.986556
91.8	0.251594	91.8	0.951212	91.8	0.589026	91.8	0.178441	91.8	0.846522	91.8	0.989243
92	0.253641	92	0.948818	92	0.594064	92	0.177133	92	0.84846	92	0.990978
92.2	0.252514	92.2	0.949167	92.2	0.593291	92.2	0.183363	92.2	0.849056	92.2	0.993116
92.4	0.253286	92.4	0.955564	92.4	0.592527	92.4	0.180468	92.4	0.846187	92.4	1.0008
92.6	0.25186	92.6	0.955684	92.6	0.599439	92.6	0.184911	92.6	0.847987	92.6	1.00562
92.8	0.258029	92.8	0.948828	92.8	0.597755	92.8	0.178863	92.8	0.851691	92.8	0.996826
93	0.250468	93	0.94248	93	0.598535	93	0.177121	93	0.851842	93	1.00047
93.2	0.251837	93.2	0.947915	93.2	0.598472	93.2	0.181433	93.2	0.854559	93.2	1.00034
93.4	0.256285	93.4	0.952544	93.4	0.605591	93.4	0.187579	93.4	0.857364	93.4	1.00267
93.6	0.255281	93.6	0.949415	93.6	0.59888	93.6	0.180807	93.6	0.860331	93.6	1.00131
93.8	0.258005	93.8	0.950715	93.8	0.603295	93.8	0.186875	93.8	0.86005	93.8	1.00639
94	0.248955	94	0.948793	94	0.594649	94	0.186847	94	0.861105	94	1.00687
94.2	0.254373	94.2	0.955224	94.2	0.604388	94.2	0.177486	94.2	0.859345	94.2	1.00433
94.4	0.254799	94.4	0.956728	94.4	0.606462	94.4	0.187636	94.4	0.856879	94.4	1.01164
94.6	0.254869	94.6	0.95102	94.6	0.606248	94.6	0.186504	94.6	0.865228	94.6	1.01741
94.8	0.257761	94.8	0.950634	94.8	0.609171	94.8	0.185265	94.8	0.865119	94.8	1.00883
95	0.260003	95	0.944499	95	0.611067	95	0.183429	95	0.864668	95	1.00728
95.2	0.256738	95.2	0.953601	95.2	0.611716	95.2	0.191742	95.2	0.864544	95.2	1.01748
95.4	0.260705	95.4	0.948786	95.4	0.615707	95.4	0.190425	95.4	0.863963	95.4	1.01762
95.6	0.261752	95.6	0.949906	95.6	0.613442	95.6	0.192007	95.6	0.860839	95.6	1.01905
95.8	0.260852	95.8	0.949933	95.8	0.612846	95.8	0.186562	95.8	0.87068	95.8	1.02203
96	0.262684	96	0.9517	96	0.613551	96	0.187607	96.03	0.866492	96	1.0209
96.2	0.263399	96.2	0.947043	96.2	0.618744	96.2	0.186669	96.2	0.867426	96.2	1.02011
96.4	0.263626	96.4	0.951558	96.4	0.621025	96.4	0.193164	96.4	0.869094	96.4	1.02896
96.6	0.260508	96.6	0.951374	96.6	0.621703	96.6	0.187369	96.6	0.87531	96.6	1.02269
96.8	0.261746	96.8	0.948389	96.8	0.618171	96.8	0.185049	96.8	0.864085	96.8	1.02
97	0.262147	97	0.948713	97	0.632498	97	0.184134	97	0.871838	97	1.03082
97.2	0.261873	97.2	0.947306	97.2	0.623729	97.2	0.182175	97.2	0.869648	97.2	1.02482
97.4	0.267229	97.4	0.944599	97.4	0.630947	97.4	0.194095	97.4	0.874955	97.4	1.03747
97.6	0.261164	97.6	0.94582	97.6	0.625818	97.6	0.190469	97.6	0.874005	97.6	1.03351
97.8	0.270447	97.8	0.950679	97.8	0.633503	97.8	0.187769	97.8	0.874194	97.8	1.0299
98	0.261902	98	0.947224	98	0.632922	98	0.186445	98	0.877516	98	1.03511
98.2	0.266364	98.2	0.949618	98.2	0.632901	98.2	0.193701	98.2	0.873608	98.2	1.03134
98.4	0.264086	98.4	0.956855	98.4	0.631597	98.4	0.196091	98.4	0.870557	98.4	1.03554
98.6	0.262023	98.6	0.948658	98.6	0.642656	98.6	0.187237	98.6	0.879197	98.6	1.03607
98.8	0.264915	98.8	0.948063	98.8	0.633345	98.8	0.190456	98.8	0.877537	98.8	1.03864
99	0.264399	99	0.956622	99	0.637974	99	0.187998	99	0.876167	99	1.03916
99.2	0.269447	99.2	0.953429	99.2	0.640053	99.2	0.187296	99.2	0.879129	99.2	1.03585
99.4	0.264858	99.4	0.945028	99.4	0.641922	99.4	0.197064	99.4	0.87927	99.4	1.05147
99.6	0.271608	99.6	0.957748	99.6	0.644416	99.6	0.196267	99.6	0.885183	99.6	1.04778
99.8	0.269752	99.8	0.953107	99.8	0.646575	99.8	0.195206	99.8	0.87277	99.8	1.05294
100	0.266312	100	0.950345	100	0.645046	100	0.194876	100	0.888406	100	1.04945
100.2	0.267156	100.2	0.950354	100.2	0.649346	100.2	0.192645	100.2	0.886793	100.2	1.04848
100.4	0.269221	100.4	0.948317	100.4	0.647426	100.4	0.196167	100.4	0.876897	100.4	1.04643
100.6	0.27061	100.6	0.944453	100.6	0.645853	100.6	0.197049	100.6	0.88227	100.6	1.05564
100.8	0.271064	100.8	0.953067	100.8	0.654544	100.8	0.196011	100.8	0.881459	100.8	1.05843
101	0.268138	101	0.953413	101	0.645565	101	0.197051	101	0.886879	101	1.05037
101.2	0.267585	101.2	0.951329	101.2	0.653564	101.2	0.194591	101.2	0.888149	101.2	1.05594
101.4	0.271748	101.4	0.951854	101.4	0.657179	101.4	0.194967	101.4	0.881595	101.4	1.0547
101.6	0.272458	101.6	0.950888	101.6	0.654713	101.6	0.200753	101.6	0.884733	101.6	1.05912
101.8	0.273323	101.8	0.948906	101.8	0.657349	101.8	0.193258	101.8	0.883108	101.8	1.05779
102	0.272554	102	0.954723	102	0.65602	102	0.198923	102	0.895689	102	1.05962
102.2	0.271896	102.2	0.951654	102.2	0.662213	102.2	0.198632	102.2	0.889896	102.2	1.0612
102.4	0.269671	102.4	0.953003	102.4	0.655119	102.4	0.195738	102.4	0.893415	102.4	1.0578
102.6	0.275987	102.6	0.953364	102.6	0.662658	102.6	0.19081	102.6	0.891852	102.6	1.05898
102.8	0.274798	102.8	0.951703	102.8	0.658211	102.8	0.195507	102.8	0.889732	102.8	1.05843
103	0.273109	103	0.954345	103	0.665132	103	0.201379	103	0.89458	103	1.06133
103.2	0.281039	103.2	0.948192	103.2	0.667779	103.2	0.196584	103.2	0.893683	103.2	1.06006
103.4	0.270885	103.4	0.948916	103.4	0.65999	103.4	0.197567	103.4	0.890591	103.4	1.06099
103.6	0.269533	103.6	0.955322	103.6	0.66817	103.6	0.198833	103.6	0.892735	103.6	1.0658
103.8	0.272964	103.8	0.948408	103.8	0.663582	103.8	0.195984	103.8	0.895968	103.8	1.06667
104	0.264502	104	0.95484	104	0.667873	104	0.194634	104	0.894861	104	1.06332
104.2	0.277591	104.2	0.951744	104.2	0.668003	104.2	0.20268	104.2	0.898727	104.2	1.07145
104.4	0.274707	104.4	0.945583	104.4	0.674735	104.4	0.199672	104.4	0.896024	104.4	1.07085
104.6	0.277091	104.6	0.95472	104.6	0.681795	104.6	0.200515	104.6	0.902554	104.6	1.06946
104.8	0.275431	104.8	0.954503	104.8	0.674011	104.8	0.200313	104.8	0.893361	104.8	1.07208
105	0.274652	105	0.954826	105	0.674949	105	0.206669	105	0.900298	105	1.06926
105.2	0.276728	105.2	0.953345	105.2	0.682095	105.2	0.205434	105.2	0.904978	105.2	1.06912
105.4	0.279433	105.4	0.953729	105.4	0.677001	105.4	0.197561	105.4	0.900342	105.4	1.07277
105.6	0.277904	105.6	0.94991	105.6	0.679975	105.6	0.20039	105.6	0.902548	105.6	1.07703
105.8	0.279478	105.8	0.94193	105.8	0.683011	105.8	0.204747	105.8	0.898575	105.8	1.08262
106	0.279414	106	0.952642	106	0.677037	106	0.200514	106	0.903777	106	1.07214
106.2	0.275441	106.2	0.951483	106.2	0.68328	106.2	0.200481	106.2	0.907529	106.2	1.08289
106.4	0.281436	106.4	0.949279	106.4	0.688802	106.4	0.205218	106.4	0.900594	106.4	1.07621
106.6	0.284496	106.6	0.95587	106.6	0.69344	106.6	0.205735	106.6	0.906228	106.6	1.08596
106.8	0.277192	106.8	0.952096	106.8	0.68076	106.8	0.201793	106.8	0.902195	106.8	1.07753
107	0.283981	107	0.953527	107	0.681865	107	0.204231	107	0.906203	107	1.08151
107.2	0.278487	107.2	0.955943	107.2	0.690025	107.2	0.199537	107.2	0.909636	107.2	1.07403
107.4	0.280679	107.4	0.955363	107.4	0.693436	107.4	0.208872	107.4	0.903206	107.4	1.08005
107.6	0.284203	107.6	0.956333	107.6	0.684888	107.6	0.208452	107.6	0.911835	107.6	1.08464
107.8	0.281888	107.8	0.957174	107.8	0.692177	107.8	0.204813	107.8	0.908258	107.8	1.0791
108	0.283182	108	0.956514	108	0.692615	108	0.213049	108	0.908153	108	1.08731
108.2	0.28867	108.2	0.951587	108.2	0.710016	108.2	0.20654	108.2	0.907308	108.2	1.08492
108.4	0.284818	108.4	0.947447	108.4	0.700811	108.4	0.209082	108.4	0.914121	108.4	1.09025
108.6	0.289058	108.6	0.948252	108.6	0.709482	108.6	0.203034	108.6	0.913944	108.6	1.08244
108.8	0.283398	108.8	0.955062	108.8	0.700222	108.8	0.204641	108.8	0.916874	108.8	1.08727
109	0.284918	109	0.954638	109	0.705859	109	0.206216	109	0.916992	109	1.08981
109.2	0.278723	109.2	0.953766	109.2	0.70149	109.2	0.212341	109.2	0.914977	109.2	1.0876
109.4	0.287133	109.4	0.950855	109.4	0.706275	109.4	0.206895	109.4	0.920221	109.4	1.08591
109.6	0.287103	109.6	0.953156	109.6	0.699787	109.6	0.215713	109.6	0.911144	109.6	1.09301
109.8	0.289863	109.8	0.954236	109.8	0.711084	109.8	0.217073	109.8	0.917908	109.8	1.09446
110	0.284099	110	0.95173	110	0.711471	110	0.212207	110	0.915666	110	1.08905
110.2	0.288851	110.2	0.95197	110.2	0.714722	110.2	0.216154	110.2	0.918986	110.2	1.09781
110.4	0.290798	110.4	0.953415	110.4	0.7132	110.4	0.204286	110.4	0.92014	110.4	1.0921
110.6	0.281981	110.6	0.956778	110.6	0.709979	110.6	0.215064	110.6	0.917412	110.6	1.1012
110.8	0.28516	110.8	0.95918	110.8	0.716049	110.81	0.21413	110.8	0.919106	110.81	1.09396
111	0.286973	111	0.95351	111	0.711839	111	0.213515	111	0.92712	111	1.09624
111.2	0.286733	111.2	0.94413	111.2	0.712975	111.21	0.211049	111.2	0.914637	111.21	1.09819
111.4	0.291629	111.4	0.958078	111.4	0.719401	111.4	0.216518	111.4	0.91643	111.4	1.09444
111.6	0.284757	111.6	0.946266	111.6	0.717251	111.6	0.213423	111.6	0.919579	111.6	1.09504
111.8	0.290786	111.8	0.94599	111.8	0.718335	111.8	0.214652	111.8	0.919451	111.8	1.09886
112	0.291834	112	0.954359	112	0.729854	112	0.219566	112	0.920699	112	1.09712
112.2	0.289839	112.2	0.95184	112.2	0.723208	112.2	0.214077	112.2	0.917566	112.2	1.09806
112.4	0.296602	112.4	0.94952	112.4	0.725642	112.4	0.214201	112.4	0.920156	112.4	1.09489
112.6	0.29177	112.6	0.953902	112.6	0.724608	112.6	0.216223	112.6	0.915635	112.6	1.10221
112.8	0.291961	112.8	0.958832	112.8	0.730766	112.8	0.223163	112.8	0.92742	112.8	1.09869
113	0.292753	113	0.957037	113	0.730161	113	0.219011	113	0.926007	113	1.10515
113.2	0.29261	113.2	0.955191	113.2	0.722815	113.2	0.215145	113.2	0.926527	113.2	1.10089
113.4	0.283629	113.4	0.952174	113.4	0.726925	113.41	0.215667	113.4	0.92622	113.41	1.10045
113.6	0.285721	113.6	0.945834	113.6	0.728941	113.6	0.216064	113.6	0.924174	113.6	1.1044
113.8	0.294813	113.8	0.953626	113.8	0.732605	113.8	0.211312	113.8	0.921843	113.8	1.09941
114	0.293637	114	0.950824	114	0.733502	114	0.213778	114	0.927721	114	1.09629
114.2	0.294597	114.2	0.951852	114.2	0.730519	114.2	0.213255	114.2	0.92514	114.2	1.09856
114.4	0.298432	114.4	0.952847	114.4	0.731716	114.4	0.212286	114.4	0.928163	114.4	1.09845
114.6	0.296499	114.6	0.952166	114.6	0.740377	114.6	0.228321	114.6	0.926364	114.6	1.10895
114.8	0.297954	114.8	0.952217	114.8	0.740173	114.8	0.21931	114.8	0.924665	114.8	1.1137
115	0.294504	115	0.94758	115	0.733403	115	0.209403	115	0.92857	115	1.10203
115.2	0.295906	115.2	0.954393	115.2	0.745575	115.2	0.215314	115.2	0.926093	115.2	1.11007
115.4	0.28861	115.4	0.951297	115.4	0.738053	115.4	0.218654	115.4	0.93065	115.4	1.10126
115.6	0.297907	115.6	0.954594	115.6	0.741578	115.6	0.218057	115.6	0.927505	115.6	1.10276
115.8	0.299003	115.8	0.954612	115.8	0.743949	115.8	0.222095	115.8	0.934394	115.8	1.10348
116	0.30422	116	0.952599	116	0.749021	116	0.225102	116	0.9385	116	1.10621
116.2	0.2974	116.2	0.947634	116.2	0.746875	116.2	0.218346	116.2	0.9328	116.2	1.1074
116.4	0.297716	116.4	0.951269	116.4	0.743596	116.4	0.219261	116.4	0.931807	116.4	1.10898
116.6	0.297727	116.6	0.95369	116.6	0.750216	116.6	0.224675	116.6	0.930508	116.6	1.11347
116.8	0.298431	116.8	0.952621	116.8	0.755459	116.8	0.214682	116.8	0.93305	116.8	1.09961
117	0.296226	117	0.952112	117	0.745747	117	0.221935	117	0.93038	117	1.111
117.2	0.303995	117.2	0.950023	117.2	0.752044	117.2	0.221202	117.2	0.938385	117.2	1.11248
117.4	0.302356	117.4	0.949698	117.4	0.756377	117.4	0.220441	117.4	0.937056	117.4	1.10205
117.6	0.298522	117.61	0.953506	117.6	0.752465	117.6	0.220856	117.6	0.93488	117.6	1.11182
117.8	0.298536	117.8	0.955871	117.8	0.757408	117.8	0.223703	117.8	0.939828	117.8	1.10627
118	0.305454	118	0.956294	118	0.753051	118	0.225165	118	0.942548	118	1.10831
118.2	0.302474	118.2	0.95041	118.2	0.755969	118.2	0.227038	118.2	0.939861	118.2	1.10899
118.4	0.300101	118.4	0.950966	118.4	0.759533	118.4	0.223283	118.4	0.9342	118.4	1.11245
118.6	0.30422	118.6	0.954113	118.6	0.762579	118.6	0.22672	118.6	0.940726	118.6	1.10956
118.8	0.302846	118.8	0.951926	118.8	0.76352	118.8	0.226262	118.8	0.937775	118.8	1.11077
119	0.302245	119	0.953778	119	0.763528	119	0.220679	119	0.937539	119	1.10783
119.2	0.300882	119.2	0.951145	119.2	0.757148	119.2	0.224365	119.2	0.938069	119.2	1.11003
119.4	0.302036	119.4	0.953331	119.4	0.761048	119.4	0.227577	119.4	0.942394	119.4	1.11964
119.6	0.301514	119.6	0.955381	119.6	0.7718	119.6	0.227241	119.6	0.937017	119.6	1.11553
119.8	0.303546	119.8	0.950117	119.8	0.770842	119.8	0.219518	119.8	0.940954	119.8	1.11161
120	0.307694	120	0.952338	120	0.773598	120	0.224872	120	0.946852	120	1.11623
120.2	0.30255	120.2	0.951893	120.2	0.770939	120.2	0.22206	120.2	0.942516	120.2	1.10854
120.4	0.303375	120.4	0.953332	120.4	0.768814	120.4	0.245806	120.4	0.938622	120.4	1.1192
120.6	0.309998	120.6	0.955671	120.6	0.768791	120.6	0.222944	120.6	0.945455	120.6	1.11644
120.8	0.315505	120.8	0.950408	120.8	0.780411	120.8	0.23021	120.8	0.943869	120.8	1.11646
121	0.302803	121	0.952251	121	0.777493	121	0.227744	121	0.948237	121	1.11977
121.2	0.308581	121.2	0.952317	121.2	0.779943	121.2	0.227833	121.2	0.94356	121.2	1.11619
121.4	0.311147	121.4	0.951532	121.4	0.783906	121.4	0.228701	121.4	0.946928	121.4	1.10964
121.6	0.307662	121.6	0.948838	121.6	0.779509	121.6	0.225197	121.6	0.950534	121.6	1.11781
121.8	0.309207	121.8	0.947513	121.8	0.783794	121.8	0.22602	121.8	0.943796	121.8	1.11276
122	0.311067	122	0.95897	122	0.784433	122	0.227246	122	0.946957	122	1.1148
122.2	0.3108	122.2	0.954644	122.2	0.784938	122.2	0.229869	122.2	0.958995	122.2	1.12186
122.4	0.302967	122.4	0.95051	122.4	0.781388	122.4	0.232536	122.4	0.948221	122.4	1.11637
122.6	0.307968	122.6	0.947128	122.6	0.786308	122.6	0.225842	122.6	0.953726	122.6	1.1143
122.8	0.311955	122.8	0.955002	122.8	0.783704	122.8	0.231214	122.8	0.947945	122.8	1.11815
123	0.309351	123	0.954491	123	0.788929	123	0.225486	123	0.951455	123	1.12043
123.2	0.30458	123.2	0.955811	123.2	0.792679	123.2	0.226179	123.2	0.95118	123.2	1.11249
123.4	0.305415	123.4	0.956947	123.4	0.784029	123.4	0.229174	123.4	0.94882	123.4	1.12002
123.6	0.307897	123.6	0.950458	123.6	0.785723	123.6	0.223378	123.6	0.950314	123.6	1.12003
123.8	0.315227	123.8	0.953769	123.8	0.789152	123.8	0.223826	123.8	0.952329	123.8	1.11672
124	0.305844	124	0.951086	124	0.790257	124	0.234182	124	0.952959	124	1.12761
124.2	0.312335	124.2	0.946914	124.2	0.788494	124.2	0.2336	124.2	0.953741	124.2	1.12837
124.4	0.310991	124.4	0.959775	124.4	0.793147	124.4	0.237938	124.4	0.950216	124.4	1.12628
124.6	0.310492	124.6	0.954095	124.6	0.794827	124.6	0.23244	124.6	0.955676	124.6	1.11835
124.8	0.315458	124.8	0.957747	124.8	0.795213	124.8	0.230665	124.8	0.951547	124.8	1.12116
125	0.312532	125	0.956483	125	0.79733	125	0.236681	125	0.951337	125	1.11959
125.2	0.313479	125.2	0.945608	125.2	0.801892	125.2	0.227304	125.2	0.958808	125.2	1.12392
125.4	0.312456	125.4	0.953789	125.4	0.802679	125.4	0.231695	125.4	0.95895	125.4	1.12346
125.6	0.319265	125.6	0.954628	125.6	0.801509	125.6	0.234788	125.6	0.954722	125.6	1.11576
125.8	0.317198	125.8	0.959226	125.8	0.806858	125.8	0.227912	125.8	0.955937	125.8	1.1176
126	0.312107	126	0.95749	126	0.804496	126	0.230273	126	0.955112	126	1.11786
126.2	0.318714	126.2	0.955903	126.2	0.806052	126.2	0.235406	126.2	0.954852	126.2	1.12261
126.4	0.317916	126.4	0.954989	126.4	0.804126	126.4	0.234943	126.4	0.959083	126.4	1.12542
126.6	0.318251	126.6	0.957591	126.6	0.806301	126.6	0.23276	126.6	0.95399	126.6	1.12174
126.8	0.316191	126.8	0.95195	126.8	0.807561	126.8	0.232351	126.8	0.952866	126.8	1.12112
127	0.31696	127	0.956093	127	0.812391	127	0.231218	127	0.950646	127	1.12547
127.2	0.315478	127.2	0.956617	127.2	0.805822	127.2	0.234596	127.2	0.961716	127.2	1.12568
127.4	0.320666	127.4	0.95274	127.4	0.812302	127.4	0.237465	127.4	0.959158	127.4	1.13292
127.6	0.319899	127.6	0.953943	127.6	0.809042	127.6	0.240057	127.6	0.951555	127.6	1.12066
127.8	0.32108	127.8	0.952862	127.8	0.815441	127.8	0.240353	127.8	0.962463	127.8	1.12771
128	0.320062	128	0.958393	128	0.812953	128	0.238918	128	0.958277	128	1.12812
128.2	0.31847	128.2	0.952987	128.2	0.817762	128.2	0.236881	128.2	0.958614	128.2	1.12325
128.4	0.317066	128.4	0.957225	128.4	0.820074	128.4	0.234235	128.4	0.956755	128.4	1.1256
128.6	0.320602	128.6	0.946269	128.6	0.81897	128.6	0.232626	128.6	0.966175	128.6	1.1198
128.8	0.317356	128.8	0.959125	128.8	0.812779	128.8	0.243359	128.8	0.959096	128.8	1.12669
129	0.318107	129	0.951369	129	0.820033	129	0.240073	129	0.961144	129	1.12324
129.2	0.316177	129.2	0.952892	129.2	0.817183	129.2	0.237274	129.2	0.964133	129.2	1.12557
129.4	0.315495	129.4	0.953537	129.4	0.82261	129.4	0.237996	129.4	0.962404	129.4	1.12228
129.6	0.314069	129.6	0.954844	129.6	0.825032	129.6	0.238099	129.6	0.960268	129.6	1.12766
129.8	0.324373	129.8	0.952263	129.8	0.824676	129.8	0.240418	129.8	0.961608	129.8	1.12723
130	0.322237	130	0.955157	130	0.833688	130	0.242423	130	0.959881	130	1.1218
130.2	0.324084	130.2	0.950261	130.2	0.828854	130.2	0.240282	130.2	0.966447	130.2	1.12272
130.4	0.316755	130.4	0.955043	130.4	0.828182	130.4	0.237622	130.4	0.966859	130.4	1.1269
130.6	0.321627	130.6	0.951951	130.6	0.828174	130.6	0.242545	130.6	0.970244	130.6	1.12948
130.8	0.324504	130.8	0.948497	130.8	0.836328	130.8	0.241957	130.8	0.967542	130.8	1.12606
131	0.328257	131	0.951686	131	0.836585	131	0.238958	131	0.964824	131	1.12433
131.2	0.327117	131.2	0.956818	131.2	0.83151	131.2	0.245688	131.2	0.970319	131.2	1.13472
131.4	0.325318	131.4	0.952469	131.4	0.83142	131.4	0.240347	131.4	0.968193	131.4	1.1208
131.6	0.327693	131.6	0.95852	131.6	0.841453	131.6	0.241474	131.6	0.969717	131.6	1.12879
131.8	0.325072	131.8	0.955665	131.8	0.835061	131.8	0.241713	131.8	0.969643	131.8	1.12787
132	0.321056	132	0.950164	132	0.833395	132	0.243432	132	0.969005	132	1.13044
132.2	0.329039	132.2	0.950662	132.2	0.843124	132.2	0.244834	132.2	0.968387	132.2	1.12569
132.4	0.324086	132.4	0.960825	132.4	0.840673	132.4	0.241791	132.4	0.966006	132.4	1.13498
132.6	0.326231	132.6	0.950255	132.6	0.842601	132.6	0.247818	132.6	0.966522	132.6	1.13452
132.8	0.324938	132.8	0.951715	132.8	0.84397	132.8	0.247348	132.8	0.964792	132.8	1.12761
133	0.328741	133	0.958033	133	0.842119	133	0.245332	133	0.965734	133	1.13248
133.2	0.330111	133.2	0.955958	133.2	0.845217	133.2	0.245018	133.2	0.96754	133.2	1.13104
133.4	0.32841	133.4	0.953949	133.4	0.848288	133.4	0.242911	133.4	0.970011	133.4	1.12359
133.6	0.318944	133.6	0.956382	133.6	0.842607	133.6	0.239895	133.6	0.971812	133.6	1.12294
133.8	0.323784	133.8	0.951656	133.8	0.843649	133.8	0.240946	133.8	0.970205	133.8	1.12465
134	0.327881	134	0.955498	134	0.845349	134	0.244605	134	0.97796	134	1.13193
134.2	0.323521	134.2	0.94812	134.2	0.846467	134.2	0.244703	134.2	0.968798	134.2	1.13265
134.4	0.326134	134.4	0.952304	134.4	0.84944	134.4	0.257537	134.4	0.97113	134.4	1.12772
134.6	0.327988	134.6	0.955712	134.6	0.853393	134.6	0.244255	134.6	0.970409	134.6	1.1298
134.8	0.322052	134.8	0.952967	134.8	0.856938	134.8	0.245052	134.8	0.972192	134.8	1.12626
135	0.335867	135.01	0.951922	135	0.857222	135	0.245035	135	0.972968	135	1.12876
135.2	0.329862	135.2	0.957473	135.2	0.855841	135.2	0.24779	135.2	0.975209	135.2	1.13215
135.4	0.328307	135.4	0.955591	135.4	0.85212	135.4	0.251316	135.4	0.975951	135.4	1.1304
135.6	0.324694	135.6	0.954456	135.6	0.850499	135.6	0.243031	135.6	0.975942	135.6	1.12397
135.8	0.333821	135.8	0.957738	135.8	0.859908	135.8	0.246687	135.8	0.968329	135.8	1.13315
136	0.328634	136	0.949999	136	0.864819	136	0.252235	136	0.97051	136	1.13476
136.2	0.330755	136.2	0.951702	136.2	0.862755	136.2	0.247745	136.2	0.969983	136.2	1.13022
136.4	0.328827	136.4	0.951888	136.4	0.856721	136.4	0.247138	136.4	0.975265	136.4	1.12732
136.6	0.329532	136.6	0.95811	136.6	0.856596	136.6	0.250536	136.6	0.976954	136.6	1.13089
136.8	0.331725	136.81	0.959088	136.8	0.862753	136.8	0.250142	136.8	0.972345	136.8	1.13474
137	0.334137	137	0.958586	137	0.86521	137	0.24955	137	0.973918	137	1.12802
137.2	0.335208	137.2	0.950876	137.2	0.864837	137.2	0.251284	137.2	0.973941	137.2	1.13424
137.4	0.338463	137.4	0.954621	137.4	0.861174	137.4	0.245925	137.4	0.974922	137.4	1.12709
137.6	0.327822	137.6	0.958148	137.6	0.86498	137.6	0.247642	137.6	0.974631	137.6	1.13231
137.8	0.330309	137.8	0.959911	137.8	0.866985	137.8	0.244474	137.8	0.976654	137.8	1.12185
138	0.329195	138	0.955381	138	0.868987	138	0.250634	138	0.974108	138	1.12218
138.2	0.329757	138.2	0.953166	138.2	0.873559	138.2	0.245972	138.2	0.976246	138.2	1.12312
138.4	0.333075	138.4	0.957057	138.4	0.86772	138.4	0.25142	138.4	0.973434	138.4	1.12544
138.6	0.336278	138.6	0.960408	138.6	0.868699	138.6	0.264808	138.6	0.980922	138.6	1.13838
138.8	0.329894	138.8	0.952924	138.8	0.873576	138.8	0.253112	138.8	0.976186	138.8	1.12974
139	0.335512	139	0.961166	139	0.875366	139	0.246574	139	0.97553	139	1.13179
139.2	0.330638	139.2	0.957955	139.2	0.875496	139.2	0.252719	139.2	0.979526	139.2	1.12925
139.4	0.333963	139.4	0.952768	139.4	0.873548	139.4	0.255861	139.4	0.981365	139.4	1.13374
139.6	0.329284	139.6	0.957266	139.6	0.871401	139.6	0.255714	139.6	0.983649	139.6	1.13763
139.8	0.335658	139.8	0.959605	139.8	0.883611	139.8	0.254179	139.8	0.983346	139.8	1.12959
140	0.33906	140	0.958217	140	0.887784	140	0.256474	140	0.976959	140	1.1304
140.2	0.338848	140.2	0.957802	140.2	0.883552	140.2	0.256449	140.2	0.980958	140.2	1.1392
140.4	0.341452	140.4	0.954951	140.4	0.883499	140.4	0.252781	140.4	0.977453	140.4	1.13255
140.6	0.340837	140.6	0.955712	140.6	0.880649	140.6	0.251392	140.6	0.97977	140.6	1.12697
140.8	0.340444	140.8	0.955509	140.8	0.881671	140.8	0.254792	140.8	0.981333	140.8	1.12477
141	0.336614	141	0.958291	141	0.877341	141	0.254751	141	0.982196	141	1.12963
141.2	0.341099	141.2	0.960782	141.2	0.884081	141.2	0.255246	141.2	0.982151	141.2	1.13263
141.4	0.340185	141.4	0.956265	141.4	0.892981	141.4	0.254787	141.4	0.981684	141.4	1.12644
141.6	0.341832	141.6	0.954324	141.6	0.892491	141.6	0.257334	141.6	0.986823	141.6	1.1312
141.8	0.343848	141.8	0.955159	141.8	0.894937	141.8	0.259839	141.8	0.97705	141.8	1.12612
142	0.339822	142	0.958719	142	0.891171	142	0.253349	142	0.979985	142	1.12306
142.2	0.339957	142.2	0.958464	142.2	0.890792	142.2	0.262666	142.2	0.98259	142.2	1.14065
142.4	0.340832	142.4	0.959563	142.4	0.896963	142.4	0.258605	142.4	0.983069	142.4	1.13751
142.6	0.341263	142.6	0.953423	142.6	0.895629	142.6	0.255833	142.6	0.983974	142.6	1.13048
142.8	0.340072	142.8	0.95486	142.8	0.890631	142.8	0.259447	142.8	0.980431	142.8	1.13946
143	0.344687	143.01	0.951869	143	0.900587	143	0.256346	143	0.978654	143	1.12935
143.2	0.340071	143.2	0.95922	143.2	0.895927	143.2	0.260616	143.2	0.982678	143.2	1.13255
143.4	0.341105	143.4	0.95721	143.4	0.899137	143.4	0.2588	143.4	0.985236	143.4	1.1291
143.6	0.334781	143.6	0.948725	143.6	0.899474	143.6	0.258464	143.6	0.987999	143.6	1.1297
143.8	0.34511	143.8	0.954652	143.8	0.902923	143.8	0.25915	143.8	0.988846	143.8	1.12677
144	0.343241	144	0.954672	144	0.900111	144	0.258732	144	0.987843	144	1.13632
144.2	0.34062	144.2	0.959774	144.2	0.895484	144.2	0.263392	144.2	0.985595	144.2	1.13372
144.4	0.343047	144.4	0.954356	144.4	0.908238	144.4	0.265988	144.4	0.985311	144.4	1.134
144.6	0.346897	144.6	0.959591	144.6	0.905589	144.6	0.25762	144.6	0.988422	144.6	1.13269
144.8	0.344598	144.8	0.956059	144.8	0.904143	144.8	0.257293	144.8	0.988041	144.8	1.12822
145	0.342407	145	0.95028	145	0.903405	145	0.256522	145	0.983434	145	1.1283
145.2	0.34324	145.2	0.96115	145.2	0.900248	145.2	0.258194	145.2	0.989001	145.2	1.12647
145.4	0.345357	145.4	0.953786	145.4	0.904596	145.4	0.262687	145.4	0.989683	145.4	1.1388
145.6	0.343401	145.6	0.96066	145.6	0.909085	145.6	0.262525	145.6	0.987805	145.6	1.12899
145.8	0.34733	145.8	0.954193	145.8	0.913109	145.8	0.260973	145.8	0.98466	145.8	1.13853
146	0.350876	146	0.958618	146	0.909961	146	0.263938	146	0.987109	146	1.13641
146.2	0.348735	146.2	0.959014	146.2	0.910057	146.2	0.263268	146.2	0.988807	146.2	1.13161
146.4	0.339571	146.4	0.959118	146.4	0.907467	146.4	0.261158	146.4	0.983344	146.4	1.12559
146.6	0.34555	146.6	0.959891	146.6	0.915842	146.6	0.266985	146.6	0.981744	146.6	1.13439
146.8	0.343631	146.8	0.950145	146.8	0.917403	146.8	0.265409	146.8	0.987694	146.8	1.13646
147	0.343449	147	0.949126	147	0.911469	147	0.264932	147	0.989313	147	1.1324
147.2	0.353127	147.2	0.954145	147.2	0.918044	147.2	0.262211	147.2	0.986575	147.2	1.12484
147.4	0.347182	147.4	0.954654	147.4	0.914396	147.4	0.265924	147.4	0.990064	147.4	1.1353
147.6	0.348758	147.6	0.954773	147.6	0.915004	147.6	0.264049	147.6	0.990713	147.6	1.13955
147.8	0.3497	147.8	0.951869	147.8	0.919962	147.8	0.265878	147.8	0.997864	147.8	1.13489
148	0.349906	148	0.960515	148	0.924296	148	0.265161	148	0.988408	148	1.14076
148.2	0.348268	148.2	0.951639	148.2	0.921317	148.2	0.266325	148.2	0.989763	148.2	1.13917
148.4	0.351743	148.4	0.955428	148.4	0.921157	148.4	0.273235	148.4	0.99285	148.4	1.13967
148.6	0.351817	148.6	0.956782	148.6	0.922404	148.6	0.265445	148.6	0.99421	148.6	1.1318
148.8	0.349355	148.8	0.957939	148.8	0.913102	148.8	0.261506	148.8	0.989035	148.8	1.13202
149	0.352894	149	0.954117	149	0.920225	149	0.267224	149	0.989999	149	1.12926
149.2	0.350859	149.2	0.956987	149.2	0.920385	149.2	0.270073	149.2	0.992383	149.2	1.13666
149.4	0.352757	149.4	0.96145	149.4	0.927867	149.4	0.259349	149.4	0.997142	149.4	1.129
149.6	0.353988	149.6	0.958121	149.6	0.928851	149.6	0.263541	149.6	0.996545	149.6	1.13467
149.8	0.346733	149.8	0.95507	149.8	0.918923	149.8	0.267062	149.8	0.991186	149.8	1.12675
150	0.348648	150	0.954427	150	0.931157	150	0.265208	150	0.989927	150	1.13382
150.2	0.353512	150.2	0.960893	150.2	0.927888	150.2	0.267208	150.2	0.991837	150.2	1.14454
150.4	0.350208	150.4	0.951257	150.4	0.927153	150.4	0.269037	150.4	0.993355	150.4	1.13111
150.6	0.348395	150.6	0.957622	150.6	0.923421	150.6	0.271702	150.6	0.997425	150.6	1.13571
150.8	0.357976	150.8	0.958225	150.8	0.929381	150.8	0.26842	150.8	0.996526	150.8	1.13473
151	0.352565	151	0.954016	151	0.93864	151	0.274267	151	0.995047	151	1.1312
151.2	0.351293	151.2	0.959319	151.2	0.931623	151.2	0.262591	151.2	0.996587	151.2	1.13024
151.4	0.354906	151.4	0.955934	151.4	0.939575	151.4	0.271407	151.4	1.00061	151.4	1.13659
151.6	0.351606	151.6	0.960576	151.6	0.933487	151.6	0.273239	151.6	0.994205	151.6	1.13911
151.8	0.360909	151.8	0.955908	151.8	0.943012	151.8	0.262406	151.8	0.991461	151.8	1.13138
152	0.346451	152	0.956655	152	0.933151	152	0.272528	152	0.995993	152	1.13732
152.2	0.359685	152.2	0.954469	152.2	0.940424	152.2	0.270688	152.2	0.999002	152.2	1.13564
152.4	0.352938	152.4	0.952652	152.4	0.942381	152.4	0.273312	152.4	0.995446	152.4	1.12496
152.6	0.354324	152.6	0.954294	152.6	0.940714	152.6	0.271547	152.6	0.998147	152.6	1.13443
152.8	0.350506	152.8	0.95771	152.8	0.938905	152.8	0.273428	152.8	0.999838	152.8	1.13981
153	0.3566	153	0.956245	153	0.946245	153	0.26449	153	0.997468	153	1.13116
153.2	0.354151	153.2	0.955987	153.2	0.937693	153.2	0.26924	153.2	0.990227	153.2	1.13321
153.4	0.352824	153.4	0.95598	153.4	0.938501	153.4	0.270214	153.4	0.992722	153.4	1.13173
153.6	0.353928	153.6	0.951216	153.6	0.945211	153.6	0.265027	153.6	0.99738	153.6	1.12811
153.8	0.357003	153.8	0.955296	153.8	0.946675	153.8	0.279702	153.8	0.993568	153.8	1.13383
154	0.361233	154	0.962096	154	0.945709	154	0.27977	154	0.9893	154	1.13348
154.2	0.35683	154.2	0.953981	154.2	0.945408	154.2	0.274129	154.2	1.00045	154.2	1.13429
154.4	0.360318	154.4	0.956485	154.4	0.944331	154.4	0.274041	154.4	0.999188	154.4	1.13173
154.6	0.364993	154.6	0.956066	154.6	0.951866	154.6	0.270657	154.6	1.00116	154.6	1.1307
154.8	0.361285	154.8	0.956343	154.8	0.948556	154.8	0.274443	154.8	0.996448	154.8	1.13969
155	0.354654	155	0.954506	155	0.954686	155	0.272732	155	1.0021	155	1.13124
155.2	0.357873	155.2	0.953702	155.2	0.946962	155.2	0.276169	155.2	0.999183	155.2	1.13766
155.4	0.360877	155.4	0.954812	155.4	0.949925	155.4	0.274793	155.4	0.99365	155.4	1.13648
155.6	0.357958	155.6	0.956881	155.6	0.945499	155.6	0.271762	155.6	0.996719	155.6	1.13488
155.8	0.364683	155.8	0.949599	155.8	0.953557	155.8	0.26924	155.8	1.00131	155.8	1.12251
156	0.360346	156	0.9537	156	0.955234	156	0.272966	156	1.00019	156	1.1334
156.2	0.360536	156.2	0.957401	156.2	0.958666	156.2	0.26878	156.2	1.00278	156.2	1.12855
156.4	0.363049	156.4	0.959301	156.4	0.961546	156.4	0.275672	156.4	0.999012	156.4	1.13495
156.6	0.356891	156.6	0.956109	156.6	0.952674	156.6	0.27286	156.6	0.997562	156.6	1.13803
156.8	0.361743	156.82	0.9585	156.8	0.957304	156.8	0.276894	156.8	1.00553	156.8	1.13378
157	0.360376	157.01	0.957208	157	0.955044	157	0.285353	157	1.00573	157	1.13334
157.2	0.358056	157.2	0.951274	157.2	0.958203	157.2	0.275572	157.2	0.998023	157.2	1.13225
157.4	0.361317	157.4	0.957441	157.4	0.958005	157.4	0.28088	157.4	1.00222	157.4	1.13869
157.6	0.359267	157.6	0.958724	157.6	0.958169	157.6	0.276259	157.6	1.00265	157.6	1.13751
157.8	0.366052	157.8	0.95393	157.8	0.962177	157.8	0.281523	157.8	0.996379	157.8	1.13552
158	0.366222	158	0.957731	158	0.962779	158	0.274402	158	1.00297	158	1.13381
158.2	0.35937	158.2	0.958252	158.2	0.961259	158.2	0.277098	158.2	1.00234	158.2	1.12702
158.4	0.366166	158.4	0.952854	158.4	0.964821	158.4	0.278871	158.4	0.996834	158.4	1.1377
158.6	0.364039	158.6	0.956801	158.6	0.967173	158.6	0.279235	158.6	0.99977	158.6	1.13197
158.8	0.362454	158.8	0.951138	158.8	0.965051	158.8	0.277162	158.8	1.00396	158.8	1.13268
159	0.362109	159	0.95509	159	0.96953	159	0.275785	159	1.007	159	1.1253
159.2	0.362214	159.2	0.956635	159.2	0.969651	159.2	0.280513	159.2	1.0005	159.2	1.13561
159.4	0.365346	159.4	0.954144	159.4	0.974341	159.4	0.274024	159.4	1.00094	159.4	1.12498
159.6	0.360766	159.6	0.955055	159.6	0.974044	159.6	0.274709	159.6	1.00927	159.6	1.13108
159.8	0.362137	159.8	0.952463	159.8	0.974327	159.8	0.279732	159.8	1.00162	159.8	1.13031
160	0.361905	160	0.958967	160	0.969422	160	0.280721	160	1.00503	160	1.13275
160.2	0.368021	160.2	0.960638	160.2	0.970432	160.2	0.281525	160.2	1.0036	160.2	1.13421
160.4	0.366618	160.4	0.953397	160.4	0.977812	160.4	0.283956	160.4	1.0032	160.4	1.1367
160.6	0.364042	160.6	0.95471	160.6	0.976995	160.6	0.27811	160.6	1.00254	160.6	1.13061
160.8	0.367874	160.8	0.953052	160.8	0.975494	160.8	0.278586	160.8	1.00652	160.8	1.13317
161	0.367425	161	0.952529	161	0.974961	161	0.2788	161	1.00662	161	1.12843
161.2	0.368877	161.2	0.954062	161.2	0.972618	161.2	0.279649	161.2	1.00347	161.2	1.12798
161.4	0.367609	161.4	0.960726	161.4	0.97544	161.4	0.279709	161.4	1.00961	161.4	1.13134
161.6	0.373365	161.6	0.960703	161.6	0.983014	161.6	0.281099	161.6	1.00814	161.6	1.13248
161.8	0.367811	161.8	0.958444	161.8	0.976196	161.8	0.284506	161.8	1.00104	161.8	1.13399
162	0.366812	162	0.958597	162	0.980521	162	0.282134	162	1.00468	162	1.13567
162.2	0.371692	162.2	0.959746	162.2	0.984067	162.2	0.279496	162.2	1.00058	162.2	1.13438
162.4	0.370907	162.4	0.955607	162.4	0.982409	162.4	0.28159	162.4	1.00916	162.4	1.13159
162.6	0.363921	162.6	0.954988	162.6	0.977535	162.6	0.283615	162.6	1.00051	162.6	1.13101
162.8	0.367869	162.8	0.953213	162.8	0.977331	162.8	0.277644	162.8	1.00679	162.8	1.13273
163	0.369864	163	0.958372	163	0.985467	163	0.282752	163	1.00274	163	1.13547
163.2	0.367106	163.2	0.952575	163.2	0.975553	163.2	0.276719	163.2	1.00258	163.2	1.13108
163.4	0.370746	163.4	0.955737	163.4	0.984695	163.4	0.282855	163.4	1.00451	163.4	1.13702
163.6	0.366865	163.6	0.954136	163.6	0.986158	163.6	0.280107	163.6	1.00515	163.6	1.12532
163.8	0.373501	163.8	0.955026	163.8	0.983119	163.8	0.28128	163.8	1.00655	163.8	1.13061
164	0.369122	164	0.953261	164	0.989428	164	0.288381	164	1.00619	164	1.14021
164.2	0.374643	164.2	0.957409	164.2	0.980323	164.2	0.288519	164.2	1.00484	164.2	1.12732
164.4	0.373219	164.4	0.956891	164.4	0.988488	164.4	0.292247	164.4	1.00723	164.4	1.13285
164.6	0.372499	164.6	0.961993	164.6	0.991916	164.6	0.291948	164.6	1.00865	164.6	1.13658
164.8	0.37112	164.8	0.957461	164.8	0.991335	164.8	0.283928	164.8	1.00737	164.8	1.13269
165	0.37683	165	0.951216	165	0.99506	165	0.282787	165	1.00741	165	1.12185
165.2	0.371262	165.2	0.960986	165.2	0.986434	165.2	0.289286	165.2	1.0094	165.2	1.1343
165.4	0.376172	165.4	0.955453	165.4	0.99496	165.4	0.286924	165.4	1.00816	165.4	1.1361
165.6	0.374502	165.6	0.954687	165.6	0.992379	165.6	0.288406	165.6	1.01189	165.6	1.13383
165.8	0.367486	165.8	0.954648	165.8	0.99202	165.8	0.283326	165.8	1.0084	165.8	1.13186
166	0.367328	166	0.955559	166	0.993768	166	0.27901	166	1.00885	166	1.12896
166.2	0.37288	166.2	0.959902	166.2	0.989192	166.2	0.293639	166.2	1.00859	166.2	1.13612
166.4	0.374769	166.4	0.953817	166.4	0.995591	166.4	0.292103	166.4	1.00941	166.4	1.13388
166.6	0.371282	166.6	0.961582	166.6	0.992839	166.6	0.292143	166.6	1.0087	166.6	1.13318
166.8	0.373725	166.8	0.962575	166.8	0.998032	166.8	0.285157	166.8	1.00648	166.8	1.13142
167	0.383961	167	0.956915	167	1.00185	167	0.284933	167	1.00643	167	1.13388
167.2	0.377737	167.2	0.957832	167.2	0.997008	167.2	0.284546	167.2	1.00729	167.2	1.13295
167.4	0.378815	167.4	0.95514	167.4	1.00721	167.4	0.292671	167.4	1.01144	167.4	1.13355
167.6	0.367339	167.6	0.956586	167.6	0.995971	167.6	0.286222	167.6	1.01399	167.6	1.13208
167.8	0.378008	167.8	0.955466	167.8	0.999333	167.8	0.288958	167.8	1.00986	167.8	1.13312
168	0.371435	168	0.963599	168	1.00653	168	0.28926	168	1.01459	168	1.13479
168.2	0.378476	168.2	0.952238	168.2	1.00513	168.2	0.291636	168.2	1.01303	168.2	1.13787
168.4	0.375888	168.4	0.957905	168.4	1.00305	168.4	0.286655	168.4	1.01355	168.4	1.13002
168.6	0.373899	168.6	0.954831	168.6	1.00481	168.6	0.282283	168.6	1.01518	168.6	1.13446
168.8	0.37475	168.8	0.955313	168.8	1.00158	168.8	0.289319	168.8	1.0106	168.8	1.12944
169	0.382628	169	0.960652	169	1.00634	169	0.2891	169	1.00905	169	1.13888
169.2	0.377753	169.2	0.951655	169.2	0.99945	169.2	0.291841	169.2	1.01142	169.2	1.12859
169.4	0.377693	169.4	0.957273	169.4	1.01109	169.4	0.291187	169.4	1.01045	169.4	1.12682
169.6	0.376245	169.6	0.953906	169.6	1.0065	169.6	0.297104	169.6	1.00996	169.6	1.13849
169.8	0.383741	169.8	0.956588	169.8	1.01082	169.8	0.286674	169.8	1.00898	169.8	1.12829
170	0.377736	170	0.955805	170	1.00595	170	0.296563	170	1.01118	170	1.13193
170.2	0.379689	170.2	0.960543	170.2	1.01152	170.2	0.293539	170.2	1.00876	170.2	1.12895
170.4	0.380269	170.4	0.956127	170.4	1.0068	170.4	0.297393	170.4	1.01111	170.4	1.14183
170.6	0.384512	170.6	0.960161	170.6	1.00664	170.6	0.287853	170.6	1.01897	170.6	1.12133
170.8	0.383779	170.8	0.959802	170.8	1.00508	170.8	0.286107	170.8	1.00883	170.8	1.12624
171	0.379886	171	0.958753	171	1.01113	171	0.292688	171	1.00938	171	1.12934
171.2	0.377795	171.2	0.96003	171.2	1.01033	171.2	0.297215	171.2	1.01484	171.2	1.12844
171.4	0.379243	171.4	0.959121	171.4	1.00946	171.4	0.298345	171.4	1.01065	171.4	1.14147
171.6	0.384409	171.6	0.956739	171.6	1.01536	171.6	0.290457	171.6	1.01156	171.6	1.1287
171.8	0.380649	171.8	0.955321	171.8	1.01622	171.8	0.29178	171.8	1.00818	171.8	1.12789
172	0.382144	172	0.957477	172	1.01636	172	0.291079	172	1.00942	172	1.12962
172.2	0.38273	172.2	0.953599	172.2	1.01373	172.2	0.292148	172.2	1.00741	172.2	1.13218
172.4	0.381337	172.4	0.959147	172.4	1.01123	172.4	0.286469	172.4	1.00788	172.4	1.12793
172.6	0.382011	172.6	0.960572	172.6	1.01567	172.6	0.292017	172.6	1.01305	172.6	1.13172
172.8	0.385306	172.8	0.958098	172.8	1.01794	172.8	0.299743	172.8	1.01053	172.8	1.13258
173	0.380344	173	0.9528	173	1.01484	173	0.301545	173	1.01797	173	1.13982
173.2	0.390087	173.2	0.961525	173.2	1.02542	173.2	0.294189	173.2	1.01524	173.2	1.13248
173.4	0.386563	173.4	0.960885	173.4	1.02221	173.4	0.291677	173.4	1.01645	173.4	1.12656
173.6	0.384597	173.6	0.957515	173.6	1.01927	173.6	0.296545	173.6	1.00973	173.6	1.13143
173.8	0.386869	173.8	0.954538	173.8	1.01505	173.8	0.299368	173.8	1.01785	173.8	1.1297
174	0.389383	174	0.957148	174	1.02358	174	0.290731	174	1.01373	174	1.13349
174.2	0.385049	174.2	0.953872	174.2	1.01592	174.2	0.296384	174.2	1.01409	174.2	1.13286
174.4	0.380636	174.4	0.9611	174.4	1.02036	174.4	0.303396	174.4	1.01242	174.4	1.13361
174.6	0.383713	174.6	0.959909	174.6	1.01958	174.6	0.297071	174.6	1.01027	174.6	1.12652
174.8	0.386582	174.8	0.958529	174.8	1.02439	174.8	0.29809	174.8	1.01512	174.8	1.1352
175	0.388098	175	0.955054	175	1.02251	175	0.303708	175	1.01062	175	1.12982
175.2	0.383494	175.2	0.956668	175.2	1.02215	175.2	0.298185	175.2	1.01732	175.2	1.12929
175.4	0.388597	175.4	0.959297	175.4	1.02691	175.4	0.293235	175.4	1.01599	175.4	1.12892
175.6	0.38875	175.6	0.957235	175.6	1.02081	175.6	0.299398	175.6	1.01849	175.6	1.12494
175.8	0.389256	175.8	0.952207	175.8	1.03172	175.8	0.30203	175.8	1.00996	175.8	1.13656
176	0.391668	176	0.953658	176	1.02383	176	0.299813	176	1.01454	176	1.12667
176.2	0.393869	176.2	0.956522	176.2	1.03297	176.2	0.298385	176.2	1.01656	176.2	1.13232
176.4	0.385846	176.4	0.955457	176.4	1.01792	176.4	0.297691	176.4	1.01749	176.4	1.13044
176.6	0.388986	176.6	0.95421	176.6	1.02877	176.6	0.295982	176.6	1.01359	176.6	1.13087
176.8	0.382878	176.84	0.960287	176.8	1.02077	176.8	0.30013	176.8	1.01583	176.8	1.12128
177	0.39102	177.03	0.954412	177	1.02974	177	0.294888	177	1.01681	177	1.12664
177.2	0.385968	177.2	0.961219	177.2	1.02404	177.2	0.302083	177.2	1.0172	177.2	1.13789
177.4	0.39492	177.4	0.959184	177.4	1.03522	177.4	0.305196	177.4	1.01382	177.4	1.13722
177.6	0.390269	177.6	0.96074	177.6	1.03177	177.6	0.30248	177.6	1.01255	177.6	1.13491
177.8	0.386805	177.8	0.961769	177.8	1.02847	177.8	0.302563	177.8	1.01987	177.8	1.13263
178	0.389042	178	0.95716	178	1.02633	178	0.304434	178	1.01935	178	1.13259
178.2	0.385962	178.2	0.957127	178.2	1.02579	178.2	0.29708	178.2	1.02145	178.2	1.13196
178.4	0.39409	178.4	0.958359	178.4	1.03184	178.4	0.303326	178.4	1.01651	178.4	1.12887
178.6	0.39059	178.6	0.962906	178.6	1.03157	178.6	0.29974	178.6	1.02536	178.6	1.13868
178.8	0.393474	178.8	0.95696	178.8	1.03463	178.8	0.306822	178.8	1.01392	178.8	1.13782
179	0.385601	179	0.955491	179	1.02635	179	0.301476	179	1.02043	179	1.13106
179.2	0.390108	179.2	0.955261	179.2	1.03463	179.2	0.305809	179.2	1.01787	179.2	1.13077
179.4	0.387767	179.4	0.957765	179.4	1.02701	179.4	0.296863	179.4	1.02036	179.4	1.12476
179.6	0.38982	179.6	0.966196	179.6	1.03602	179.6	0.303611	179.6	1.01739	179.6	1.1284
179.8	0.387415	179.8	0.967633	179.8	1.03511	179.8	0.301404	179.8	1.01913	179.8	1.12639
180	0.392499	180	0.96989	180	1.02981	180	0.329627	180	1.02075	180	1.11949
180.2	0.391677	180.2	0.969739	180.2	1.0371	180.2	0.324184	180.2	1.01481	180.2	1.11533
180.4	0.393352	180.4	0.961809	180.4	1.03415	180.4	0.320486	180.4	1.01219	180.4	1.10724
180.6	0.388815	180.6	0.966751	180.6	1.02776	180.6	0.324833	180.6	1.02019	180.6	1.12124
180.8	0.397401	180.8	0.966865	180.8	1.03553	180.8	0.325393	180.8	1.02176	180.8	1.11687
181	0.392689	181	0.96099	181	1.03613	181	0.329832	181	1.02038	181	1.11182
181.2	0.394641	181.2	0.95919	181.2	1.04295	181.2	0.320058	181.2	1.02064	181.2	1.10992
181.4	0.391827	181.4	0.958978	181.4	1.03967	181.4	0.319819	181.4	1.0126	181.4	1.11212
181.6	0.398321	181.6	0.9583	181.6	1.04016	181.6	0.31849	181.6	1.0177	181.6	1.11265
181.8	0.399467	181.8	0.957995	181.8	1.03342	181.8	0.32305	181.8	1.01536	181.8	1.1159
182	0.397565	182	0.956253	182	1.04519	182	0.325677	182	1.02231	182	1.11635
182.2	0.391098	182.2	0.960915	182.2	1.04131	182.2	0.325084	182.2	1.023	182.2	1.11896
182.4	0.392499	182.4	0.958012	182.4	1.04143	182.4	0.325359	182.4	1.01653	182.4	1.11404
182.6	0.39959	182.6	0.956487	182.6	1.04593	182.6	0.32585	182.6	1.01975	182.6	1.11955
182.8	0.394392	182.8	0.951699	182.8	1.04404	182.8	0.323241	182.8	1.02302	182.8	1.11425
183	0.395319	183	0.958137	183	1.04115	183	0.322124	183	1.01816	183	1.11593
183.2	0.391599	183.2	0.954382	183.2	1.03848	183.2	0.324539	183.2	1.01799	183.2	1.11685
183.4	0.395211	183.4	0.954647	183.4	1.04173	183.4	0.328939	183.4	1.01436	183.4	1.11576
183.6	0.394855	183.6	0.94818	183.6	1.04607	183.6	0.322586	183.6	1.01887	183.6	1.10781
183.8	0.396974	183.8	0.950713	183.8	1.04783	183.8	0.322203	183.8	1.01972	183.8	1.11557
184	0.398002	184	0.956152	184	1.04847	184	0.318462	184	1.0127	184	1.11446
184.2	0.393633	184.2	0.953691	184.2	1.04801	184.2	0.319659	184.2	1.02021	184.2	1.11092
184.4	0.394987	184.4	0.957559	184.4	1.04881	184.4	0.320992	184.4	1.01676	184.4	1.10848
184.6	0.398332	184.6	0.949277	184.6	1.04711	184.6	0.317749	184.6	1.02375	184.6	1.11139
184.8	0.393435	184.8	0.948735	184.8	1.04269	184.8	0.322275	184.8	1.01766	184.8	1.11291
185	0.400778	185	0.948773	185	1.04134	185	0.320115	185	1.01693	185	1.1119
185.2	0.39583	185.2	0.954336	185.2	1.04727	185.2	0.324134	185.2	1.01616	185.2	1.1146
185.4	0.400413	185.4	0.943832	185.4	1.04705	185.4	0.325129	185.4	1.01665	185.4	1.11464
185.6	0.404172	185.6	0.948184	185.6	1.05063	185.6	0.321261	185.6	1.02028	185.6	1.10879
185.8	0.394962	185.8	0.943786	185.8	1.0452	185.8	0.32025	185.8	1.02008	185.8	1.1146
186	0.401373	186	0.949846	186	1.05241	186	0.327174	186	1.01768	186	1.11533
186.2	0.399557	186.2	0.950592	186.2	1.04452	186.2	0.319188	186.2	1.02159	186.2	1.10129
186.4	0.394737	186.4	0.945962	186.4	1.04362	186.4	0.319204	186.4	1.0169	186.4	1.11141
186.6	0.402841	186.6	0.948781	186.6	1.05669	186.6	0.31448	186.6	1.01591	186.6	1.10521
186.8	0.402436	186.8	0.9509	186.8	1.05342	186.8	0.323566	186.8	1.01718	186.8	1.11122
187	0.401451	187	0.945936	187	1.04586	187	0.31805	187	1.01729	187	1.11016
187.2	0.400695	187.2	0.945951	187.2	1.04911	187.2	0.320347	187.2	1.02181	187.2	1.10796
187.4	0.40449	187.4	0.947962	187.4	1.04918	187.4	0.318478	187.4	1.02082	187.4	1.10659
187.6	0.401147	187.6	0.943119	187.6	1.05506	187.6	0.3175	187.6	1.01685	187.6	1.11042
187.8	0.403372	187.8	0.949739	187.8	1.05334	187.8	0.318599	187.8	1.02006	187.8	1.10613
188	0.404907	188	0.949545	188	1.05627	188	0.320494	188	1.02221	188	1.10966
188.2	0.403882	188.2	0.943474	188.2	1.05043	188.2	0.319637	188.2	1.02227	188.2	1.10484
188.4	0.402333	188.4	0.943923	188.4	1.05397	188.4	0.317451	188.4	1.01891	188.4	1.11048
188.6	0.404468	188.6	0.94295	188.6	1.05864	188.6	0.320436	188.6	1.02661	188.6	1.11155
188.8	0.404537	188.8	0.942553	188.8	1.0507	188.8	0.319507	188.8	1.01777	188.8	1.11254
189	0.398412	189	0.9427	189	1.0534	189	0.317512	189	1.02729	189	1.10971
189.2	0.406258	189.2	0.944892	189.2	1.05558	189.2	0.315061	189.2	1.01969	189.2	1.10803
189.4	0.406781	189.4	0.943524	189.4	1.05481	189.4	0.319194	189.4	1.01962	189.4	1.10284
189.6	0.406172	189.6	0.941644	189.6	1.05701	189.6	0.323613	189.6	1.02783	189.6	1.10799
189.8	0.406256	189.8	0.941265	189.8	1.05839	189.8	0.315677	189.8	1.02531	189.8	1.10056
190	0.405827	190.01	0.944038	190	1.05951	190	0.31821	190	1.02156	190	1.09952
190.2	0.404005	190.2	0.939783	190.2	1.06141	190.2	0.317768	190.2	1.02591	190.2	1.10337
190.4	0.412725	190.4	0.936568	190.4	1.05755	190.4	0.319371	190.4	1.02885	190.4	1.10255
190.6	0.402674	190.6	0.945611	190.6	1.06158	190.6	0.323998	190.6	1.0211	190.6	1.10577
190.8	0.404106	190.8	0.938688	190.8	1.05697	190.8	0.318682	190.8	1.01796	190.8	1.10768
191	0.40578	191	0.936659	191	1.06429	191	0.32279	191	1.02356	191	1.10856
191.2	0.408032	191.2	0.936416	191.2	1.06298	191.2	0.321243	191.2	1.02117	191.2	1.10346
191.4	0.405953	191.4	0.939665	191.4	1.06038	191.4	0.318955	191.4	1.02911	191.4	1.10541
191.6	0.403557	191.6	0.939672	191.6	1.05694	191.6	0.322118	191.6	1.02532	191.6	1.11049
191.8	0.404761	191.8	0.945767	191.8	1.06064	191.8	0.32252	191.8	1.02301	191.8	1.10812
192	0.403616	192	0.939849	192	1.05952	192	0.318737	192	1.02271	192	1.10796
192.2	0.405286	192.2	0.941143	192.2	1.05902	192.2	0.316416	192.2	1.02173	192.2	1.09875
192.4	0.412181	192.4	0.94067	192.4	1.06219	192.4	0.316568	192.4	1.02699	192.4	1.10402
192.6	0.406741	192.6	0.936931	192.6	1.05979	192.6	0.314603	192.6	1.02616	192.6	1.09645
192.8	0.411853	192.8	0.939012	192.8	1.06366	192.8	0.316783	192.8	1.02747	192.8	1.09711
193	0.411479	193	0.939733	193	1.06389	193	0.317131	193	1.02546	193	1.10157
193.2	0.411516	193.2	0.935307	193.2	1.06975	193.2	0.317702	193.2	1.02214	193.2	1.10194
193.4	0.410517	193.4	0.93693	193.4	1.06368	193.4	0.312441	193.4	1.02231	193.4	1.09661
193.6	0.41099	193.6	0.939682	193.6	1.06434	193.6	0.322077	193.6	1.0273	193.6	1.10921
193.8	0.412332	193.8	0.936635	193.8	1.06473	193.8	0.31784	193.8	1.02278	193.8	1.09878
194	0.407041	194	0.930963	194	1.06775	194	0.321014	194	1.02484	194	1.10512
194.2	0.409769	194.2	0.939919	194.2	1.05861	194.2	0.315992	194.2	1.02299	194.2	1.10299
194.4	0.412024	194.4	0.935427	194.4	1.067	194.4	0.312233	194.4	1.02117	194.4	1.10179
194.6	0.412321	194.6	0.937017	194.6	1.06953	194.6	0.315809	194.6	1.0225	194.6	1.10454
194.8	0.408857	194.8	0.937652	194.8	1.06445	194.8	0.314459	194.8	1.02517	194.8	1.09541
195	0.412485	195	0.937173	195	1.06579	195	0.314852	195	1.02462	195	1.10202
195.2	0.41253	195.2	0.933259	195.2	1.06577	195.2	0.310609	195.2	1.02727	195.2	1.10057
195.4	0.418563	195.4	0.933814	195.4	1.06726	195.4	0.315283	195.4	1.02322	195.4	1.09915
195.6	0.413422	195.6	0.939219	195.6	1.06586	195.6	0.315956	195.6	1.02565	195.6	1.10381
195.8	0.410184	195.8	0.930757	195.8	1.06254	195.8	0.313733	195.8	1.0226	195.8	1.09847
196	0.413262	196	0.927334	196	1.06852	196	0.319533	196	1.02652	196	1.10072
196.2	0.408442	196.2	0.930231	196.2	1.06429	196.2	0.32241	196.2	1.02401	196.2	1.1012
196.4	0.410368	196.4	0.930036	196.4	1.06911	196.4	0.318681	196.4	1.0226	196.4	1.10255
196.6	0.408421	196.6	0.934216	196.6	1.06736	196.6	0.321443	196.6	1.02244	196.6	1.09575
196.8	0.411747	196.8	0.934723	196.8	1.06778	196.8	0.305255	196.8	1.02304	196.8	1.08994
197	0.409814	197	0.936452	197	1.06564	197	0.314047	197	1.02732	197	1.09994
197.2	0.411648	197.2	0.926612	197.2	1.06807	197.2	0.315985	197.2	1.0214	197.2	1.09683
197.4	0.41185	197.4	0.935291	197.4	1.07013	197.4	0.316226	197.4	1.02689	197.4	1.09812
197.6	0.41239	197.6	0.931258	197.6	1.06854	197.6	0.315958	197.6	1.02159	197.6	1.09951
197.8	0.417244	197.8	0.932689	197.8	1.0699	197.8	0.312767	197.8	1.02149	197.8	1.09536
198	0.420304	198	0.932522	198	1.07935	198	0.318683	198	1.02578	198	1.10402
198.2	0.416167	198.2	0.93203	198.2	1.06456	198.2	0.313138	198.2	1.02586	198.2	1.09749
198.4	0.40799	198.4	0.926202	198.4	1.0647	198.4	0.312043	198.4	1.0226	198.4	1.09227
198.6	0.415166	198.6	0.93159	198.6	1.06818	198.6	0.317091	198.6	1.02361	198.6	1.09895
198.8	0.41692	198.8	0.926315	198.8	1.06698	198.8	0.317883	198.8	1.02153	198.8	1.09711
199	0.41482	199	0.931578	199	1.06815	199	0.318183	199	1.02182	199	1.09468
199.2	0.414259	199.2	0.932877	199.2	1.07008	199.2	0.317076	199.2	1.02367	199.2	1.0979
199.4	0.414015	199.4	0.928942	199.4	1.06679	199.4	0.315195	199.4	1.0229	199.4	1.09908
199.6	0.420258	199.6	0.933354	199.6	1.07183	199.6	0.312807	199.6	1.02828	199.6	1.08903
199.8	0.418783	199.8	0.92663	199.8	1.07161	199.8	0.314515	199.8	1.02684	199.8	1.09235
200	0.414487	200	0.928035	200	1.07183	200	0.311231	200	1.03027	200	1.09231
200.2	0.413688	200.2	0.932978	200.2	1.07566	200.2	0.310262	200.2	1.0265	200.2	1.09034
200.4	0.418013	200.4	0.929875	200.4	1.07214	200.4	0.314845	200.4	1.02639	200.4	1.09004
200.6	0.419427	200.6	0.930213	200.6	1.06626	200.6	0.312777	200.6	1.02794	200.6	1.09744
200.8	0.412698	200.8	0.926664	200.8	1.07255	200.8	0.315206	200.8	1.02733	200.8	1.09531
201	0.418898	201	0.92848	201	1.07632	201	0.315343	201	1.0259	201	1.09065
201.2	0.411658	201.2	0.922527	201.2	1.06762	201.2	0.323104	201.2	1.02608	201.2	1.10492
201.4	0.417552	201.4	0.925374	201.4	1.0725	201.4	0.309496	201.4	1.0257	201.4	1.09251
201.6	0.414053	201.6	0.930123	201.6	1.07344	201.6	0.317246	201.6	1.02718	201.6	1.10067
201.8	0.418974	201.8	0.920864	201.8	1.07213	201.8	0.308091	201.8	1.02605	201.8	1.08826
202	0.421489	202	0.924446	202	1.07391	202	0.318277	202	1.03013	202	1.09525
202.2	0.417785	202.2	0.928759	202.2	1.07593	202.2	0.313089	202.2	1.0261	202.2	1.09968
202.4	0.418186	202.4	0.927099	202.4	1.0742	202.4	0.316859	202.4	1.02516	202.4	1.09921
202.6	0.41545	202.6	0.926211	202.6	1.07829	202.6	0.311627	202.6	1.02581	202.6	1.0844
202.8	0.415772	202.8	0.924511	202.8	1.0768	202.8	0.31536	202.8	1.02513	202.8	1.09553
203	0.417242	203	0.922567	203	1.0731	203	0.313876	203	1.02586	203	1.08927
203.2	0.416372	203.2	0.924002	203.2	1.06941	203.2	0.307863	203.2	1.02146	203.2	1.09448
203.4	0.415675	203.4	0.922931	203.4	1.07466	203.4	0.314628	203.4	1.02449	203.4	1.093
203.6	0.425489	203.6	0.924217	203.6	1.07122	203.6	0.30831	203.6	1.02429	203.6	1.08004
203.8	0.422187	203.8	0.919724	203.8	1.07689	203.8	0.314335	203.8	1.02964	203.8	1.10062
204	0.426294	204	0.926715	204	1.07259	204	0.313842	204	1.03162	204	1.09258
204.2	0.417779	204.2	0.923825	204.2	1.07445	204.2	0.312415	204.2	1.02966	204.2	1.09473
204.4	0.419809	204.4	0.922985	204.4	1.06955	204.4	0.313508	204.4	1.02487	204.4	1.09345
204.6	0.424676	204.6	0.921588	204.6	1.07449	204.6	0.301842	204.6	1.02375	204.6	1.08848
204.8	0.415455	204.8	0.922215	204.8	1.07508	204.8	0.307511	204.8	1.02903	204.8	1.09311
205	0.424364	205	0.918593	205	1.0787	205	0.310049	205	1.02583	205	1.0895
205.2	0.421148	205.2	0.924424	205.2	1.07668	205.2	0.311665	205.2	1.02777	205.2	1.09108
205.4	0.416187	205.4	0.91889	205.4	1.07539	205.4	0.314273	205.4	1.03218	205.4	1.08993
205.6	0.417689	205.6	0.920346	205.6	1.07147	205.6	0.308049	205.6	1.03059	205.6	1.08289
205.8	0.424165	205.8	0.925982	205.8	1.07198	205.8	0.316931	205.8	1.02666	205.8	1.09324
206	0.421896	206	0.919696	206	1.08071	206	0.308549	206	1.02496	206	1.09071
206.2	0.420454	206.2	0.918115	206.2	1.07272	206.2	0.312831	206.2	1.0259	206.2	1.09075
206.4	0.428572	206.4	0.923564	206.4	1.08018	206.4	0.315794	206.4	1.02652	206.4	1.08782
206.6	0.427936	206.6	0.920377	206.6	1.0776	206.6	0.311961	206.6	1.02375	206.6	1.0935
206.8	0.423907	206.8	0.923901	206.8	1.07745	206.8	0.311588	206.8	1.02872	206.8	1.08609
207	0.418263	207	0.917893	207	1.07511	207	0.308159	207	1.02858	207	1.08783
207.2	0.42035	207.2	0.923048	207.2	1.0726	207.2	0.311369	207.2	1.0262	207.2	1.09312
207.4	0.42531	207.4	0.920749	207.4	1.08317	207.4	0.311083	207.4	1.02231	207.4	1.08919
207.6	0.427649	207.6	0.922267	207.6	1.08362	207.6	0.30968	207.6	1.03086	207.6	1.08789
207.8	0.426403	207.8	0.923973	207.8	1.08676	207.8	0.31002	207.8	1.02357	207.8	1.09087
208	0.424172	208	0.917574	208	1.08086	208	0.307291	208	1.03139	208	1.09078
208.2	0.428193	208.2	0.918617	208.2	1.0784	208.2	0.309086	208.2	1.02786	208.2	1.08073
208.4	0.423931	208.4	0.91761	208.4	1.08479	208.4	0.308121	208.4	1.02207	208.4	1.0862
208.6	0.42867	208.6	0.917558	208.6	1.07778	208.6	0.308957	208.6	1.02764	208.6	1.08729
208.8	0.425575	208.8	0.922063	208.8	1.07268	208.8	0.30381	208.8	1.02865	208.8	1.07968
209	0.430544	209	0.914231	209	1.0841	209	0.312238	209	1.0289	209	1.09052
209.2	0.431299	209.2	0.923342	209.2	1.08128	209.2	0.308396	209.2	1.02639	209.2	1.08533
209.4	0.424902	209.4	0.923497	209.4	1.08061	209.4	0.313558	209.4	1.02788	209.4	1.08888
209.6	0.429534	209.6	0.915212	209.6	1.08	209.6	0.313316	209.6	1.03178	209.6	1.08388
209.8	0.421704	209.8	0.917962	209.8	1.07063	209.8	0.306528	209.8	1.02355	209.8	1.08217
210	0.424484	210	0.911193	210	1.08503	210	0.305328	210	1.027	210	1.08377
210.2	0.424068	210.2	0.919693	210.2	1.08301	210.2	0.312981	210.2	1.02915	210.2	1.09039
210.4	0.426197	210.43	0.918822	210.4	1.07992	210.4	0.312374	210.4	1.02795	210.4	1.08579
210.6	0.421416	210.6	0.921877	210.6	1.08353	210.6	0.312262	210.6	1.0279	210.6	1.09172
210.8	0.431263	210.8	0.911056	210.8	1.07887	210.8	0.31122	210.8	1.02614	210.8	1.08141
211	0.427306	211	0.914325	211	1.07846	211	0.318861	211	1.01975	211	1.0871
211.2	0.426108	211.2	0.907562	211.2	1.08206	211.2	0.310428	211.2	1.03056	211.2	1.08855
211.4	0.421234	211.4	0.914484	211.4	1.08016	211.4	0.31848	211.4	1.02652	211.4	1.09532
211.6	0.426907	211.6	0.92023	211.6	1.07924	211.6	0.308049	211.6	1.02439	211.6	1.08628
211.8	0.42358	211.8	0.914914	211.8	1.07165	211.8	0.305535	211.8	1.02583	211.8	1.08334
212	0.432898	212	0.917898	212	1.08189	212	0.311572	212	1.0317	212	1.08009
212.2	0.429858	212.2	0.914586	212.2	1.08181	212.2	0.311746	212.2	1.02825	212.2	1.08545
212.4	0.430426	212.4	0.919879	212.4	1.0836	212.4	0.309898	212.4	1.03091	212.4	1.08272
212.6	0.425345	212.6	0.917887	212.6	1.07936	212.6	0.303703	212.6	1.03044	212.6	1.08327
212.8	0.42951	212.8	0.913528	212.8	1.08275	212.8	0.320193	212.8	1.02211	212.8	1.09142
213	0.425007	213	0.91786	213	1.07841	213	0.314803	213	1.02515	213	1.08881
213.2	0.424467	213.2	0.91899	213.2	1.08825	213.2	0.310358	213.2	1.02711	213.2	1.08794
213.4	0.425717	213.4	0.916233	213.4	1.08304	213.4	0.307551	213.4	1.03054	213.4	1.08553
213.6	0.431181	213.6	0.914825	213.6	1.08307	213.6	0.309987	213.6	1.02552	213.6	1.08209
213.8	0.424516	213.8	0.911782	213.8	1.07694	213.8	0.307466	213.8	1.0296	213.8	1.07572
214	0.432864	214	0.914313	214	1.07926	214	0.313056	214	1.02272	214	1.08326
214.2	0.433792	214.2	0.914111	214.2	1.0805	214.2	0.305634	214.2	1.02768	214.2	1.0833
214.4	0.433168	214.4	0.914554	214.4	1.08908	214.4	0.302019	214.4	1.02848	214.4	1.08436
214.6	0.434565	214.6	0.910761	214.6	1.08671	214.6	0.310148	214.6	1.02888	214.6	1.08404
214.8	0.432472	214.8	0.913019	214.8	1.07814	214.8	0.303538	214.8	1.0293	214.8	1.08093
215	0.437798	215	0.916381	215	1.08372	215	0.304809	215	1.02853	215	1.08326
215.2	0.428787	215.2	0.913447	215.2	1.07643	215.2	0.311735	215.2	1.03317	215.2	1.07909
215.4	0.430196	215.4	0.912125	215.4	1.08603	215.4	0.305241	215.4	1.02976	215.4	1.08292
215.6	0.436397	215.6	0.916134	215.6	1.08202	215.6	0.304598	215.6	1.02696	215.6	1.08003
215.8	0.429706	215.8	0.916897	215.8	1.08708	215.8	0.307765	215.8	1.0293	215.8	1.0786
216	0.432994	216	0.913013	216	1.08777	216	0.311021	216	1.02917	216	1.08252
216.2	0.431663	216.2	0.907603	216.2	1.08451	216.2	0.310951	216.2	1.03406	216.2	1.08586
216.4	0.432383	216.4	0.914659	216.4	1.09226	216.4	0.310155	216.4	1.029	216.4	1.08559
216.6	0.432002	216.6	0.915278	216.6	1.0868	216.6	0.311462	216.6	1.03597	216.6	1.08727
216.8	0.431236	216.8	0.913281	216.8	1.07726	216.8	0.305529	216.8	1.02478	216.8	1.08068
217	0.432213	217	0.916903	217	1.08394	217	0.30883	217	1.03318	217	1.07787
217.2	0.430017	217.2	0.907299	217.2	1.08368	217.2	0.313745	217.2	1.0309	217.2	1.07857
217.4	0.431707	217.4	0.910437	217.4	1.08825	217.4	0.307487	217.4	1.03144	217.4	1.0798
217.6	0.435823	217.6	0.915667	217.6	1.08154	217.6	0.306228	217.6	1.03708	217.6	1.08653
217.8	0.438369	217.8	0.911835	217.8	1.09342	217.8	0.307177	217.8	1.02841	217.8	1.07909
218	0.430431	218	0.909401	218	1.08137	218	0.311073	218	1.02484	218	1.08335
218.2	0.44012	218.2	0.909564	218.2	1.08683	218.2	0.308172	218.2	1.03057	218.2	1.08257
218.4	0.432299	218.4	0.913284	218.4	1.08912	218.4	0.308333	218.4	1.03152	218.4	1.07977
218.6	0.435364	218.6	0.912604	218.6	1.07763	218.6	0.305944	218.6	1.03268	218.6	1.08481
218.8	0.431395	218.8	0.904036	218.8	1.08084	218.8	0.303159	218.8	1.02779	218.8	1.08072
219	0.438957	219	0.911259	219	1.08344	219.01	0.310804	219	1.03268	219.01	1.08435
219.2	0.430254	219.2	0.91022	219.2	1.08633	219.2	0.314361	219.2	1.02674	219.2	1.08221
219.4	0.436523	219.4	0.909354	219.4	1.08998	219.4	0.30691	219.4	1.03611	219.4	1.08078
219.6	0.438171	219.6	0.903092	219.6	1.08414	219.6	0.308428	219.6	1.02874	219.6	1.0788
219.8	0.434901	219.8	0.903747	219.8	1.08443	219.8	0.31029	219.8	1.02589	219.8	1.08422
220	0.434366	220	0.906367	220	1.07859	220	0.30672	220	1.02758	220	1.0768
220.2	0.43031	220.21	0.912544	220.2	1.08558	220.2	0.3082	220.2	1.02564	220.2	1.07711
220.4	0.441165	220.4	0.906159	220.4	1.08952	220.4	0.305097	220.4	1.02913	220.4	1.08462
220.6	0.435692	220.6	0.907335	220.6	1.08788	220.6	0.309301	220.6	1.03487	220.6	1.08037
220.8	0.441481	220.8	0.907411	220.8	1.07969	220.8	0.300955	220.8	1.03419	220.8	1.07769
221	0.440544	221	0.906298	221	1.08925	221	0.313593	221	1.03044	221	1.08756
221.2	0.435055	221.2	0.91307	221.2	1.0848	221.2	0.305331	221.2	1.03266	221.2	1.0758
221.4	0.436521	221.4	0.904837	221.4	1.09118	221.4	0.309901	221.4	1.03838	221.4	1.08309
221.6	0.438623	221.6	0.899138	221.6	1.08483	221.6	0.311308	221.6	1.03145	221.6	1.08465
221.8	0.442155	221.8	0.908501	221.8	1.09271	221.8	0.30254	221.8	1.03606	221.8	1.07424
222	0.437184	222	0.911971	222	1.08568	222	0.311217	222	1.03205	222	1.08239
222.2	0.442795	222.2	0.904038	222.2	1.09116	222.2	0.309314	222.2	1.03104	222.2	1.08302
222.4	0.440051	222.4	0.905356	222.4	1.08579	222.4	0.304178	222.4	1.03048	222.4	1.08535
222.6	0.44132	222.6	0.912221	222.6	1.08655	222.6	0.307006	222.6	1.0267	222.6	1.08053
222.8	0.443947	222.8	0.91287	222.8	1.09061	222.8	0.305723	222.8	1.03339	222.8	1.0817
223	0.436187	223	0.907443	223	1.08981	223	0.308631	223	1.03398	223	1.08231
223.2	0.438942	223.2	0.909756	223.2	1.08686	223.2	0.302785	223.2	1.0318	223.2	1.07588
223.4	0.441078	223.4	0.906137	223.4	1.08583	223.4	0.305704	223.4	1.03089	223.4	1.07814
223.6	0.43994	223.6	0.905945	223.6	1.0925	223.6	0.309352	223.6	1.03309	223.6	1.08235
223.8	0.44296	223.8	0.912233	223.8	1.08787	223.8	0.3051	223.8	1.03431	223.8	1.08067
224	0.441521	224	0.908746	224	1.0939	224	0.308154	224	1.02613	224	1.08559
224.2	0.444043	224.2	0.901394	224.2	1.09551	224.2	0.309385	224.2	1.03491	224.2	1.07916
224.4	0.447865	224.4	0.912452	224.4	1.088	224.4	0.311702	224.4	1.03671	224.4	1.08361
224.6	0.439979	224.6	0.902363	224.6	1.09192	224.6	0.313648	224.6	1.03096	224.6	1.08279
224.8	0.444926	224.8	0.90491	224.8	1.08686	224.8	0.307195	224.8	1.03448	224.8	1.08046
225	0.447538	225	0.907438	225	1.08867	225	0.30371	225	1.02769	225	1.08129
225.2	0.441729	225.2	0.906064	225.2	1.08866	225.2	0.304625	225.2	1.02989	225.2	1.07249
225.4	0.44631	225.4	0.905707	225.4	1.09258	225.4	0.301438	225.4	1.03443	225.4	1.0744
225.6	0.44305	225.6	0.901728	225.6	1.08958	225.6	0.306877	225.6	1.02143	225.6	1.07615
225.8	0.449039	225.8	0.904935	225.8	1.09625	225.8	0.306254	225.8	1.03251	225.8	1.08123
226	0.443211	226	0.899305	226	1.08372	226	0.305143	226	1.03321	226	1.0788
226.2	0.445671	226.2	0.90484	226.2	1.08597	226.2	0.308387	226.2	1.03302	226.2	1.07959
226.4	0.440764	226.4	0.900279	226.4	1.08364	226.4	0.30495	226.4	1.02817	226.4	1.08209
226.6	0.443058	226.6	0.900079	226.6	1.08926	226.6	0.305651	226.6	1.03516	226.6	1.0741
226.8	0.444335	226.8	0.907336	226.8	1.09052	226.8	0.303524	226.8	1.03534	226.8	1.07944
227	0.444585	227	0.907631	227	1.09131	227	0.31025	227	1.03629	227	1.08882
227.2	0.445671	227.2	0.89662	227.2	1.09835	227.2	0.316003	227.2	1.0292	227.2	1.09235
227.4	0.438374	227.4	0.901182	227.4	1.08365	227.4	0.308953	227.4	1.0398	227.4	1.0805
227.6	0.44401	227.6	0.905965	227.6	1.08651	227.6	0.300705	227.6	1.02667	227.6	1.07352
227.8	0.449919	227.8	0.900033	227.8	1.09547	227.8	0.305711	227.8	1.0307	227.8	1.07441
228	0.441891	228	0.907607	228	1.0872	228	0.301157	228	1.03079	228	1.07343
228.2	0.442622	228.2	0.902609	228.2	1.086	228.2	0.304052	228.2	1.03069	228.2	1.07827
228.4	0.444785	228.4	0.906156	228.4	1.094	228.4	0.304113	228.4	1.03445	228.4	1.07714
228.6	0.444979	228.6	0.906072	228.6	1.08672	228.6	0.30095	228.6	1.03499	228.6	1.07529
228.8	0.44268	228.8	0.900871	228.8	1.08649	228.8	0.311242	228.8	1.03343	228.8	1.08922
229	0.447876	229	0.905794	229	1.09048	229	0.304432	229	1.03025	229	1.07912
229.2	0.449892	229.2	0.906266	229.2	1.09009	229.2	0.302744	229.2	1.03318	229.2	1.07997
229.4	0.448666	229.4	0.906609	229.4	1.09696	229.4	0.307285	229.4	1.03298	229.4	1.08112
229.6	0.444128	229.6	0.900869	229.6	1.08703	229.6	0.30669	229.6	1.03347	229.6	1.07234
229.8	0.441574	229.81	0.902498	229.8	1.08607	229.8	0.304442	229.8	1.03188	229.8	1.07427
230	0.448192	230	0.900383	230	1.09027	230	0.307388	230	1.03089	230	1.0787
230.2	0.448819	230.2	0.901967	230.2	1.08943	230.2	0.302924	230.2	1.03377	230.2	1.07489
230.4	0.448316	230.4	0.906626	230.4	1.09022	230.4	0.303241	230.4	1.03833	230.4	1.07641
230.6	0.443673	230.6	0.906489	230.6	1.08513	230.6	0.307921	230.6	1.03814	230.6	1.08034
230.8	0.445477	230.8	0.903216	230.8	1.08293	230.8	0.305412	230.8	1.03639	230.8	1.06848
231	0.452877	231	0.899414	231	1.09172	231	0.297387	231	1.03095	231	1.06919
231.2	0.44362	231.2	0.900028	231.2	1.0892	231.2	0.308583	231.2	1.03398	231.2	1.08181
231.4	0.448999	231.4	0.902145	231.4	1.08585	231.4	0.309479	231.4	1.03791	231.4	1.07518
231.6	0.446983	231.6	0.898985	231.6	1.09089	231.6	0.308059	231.6	1.03219	231.6	1.0766
231.8	0.449244	231.8	0.895488	231.8	1.09451	231.8	0.300287	231.8	1.03742	231.8	1.07858
232	0.448135	232	0.895656	232	1.09188	232	0.306084	232	1.03125	232	1.079
232.2	0.449751	232.2	0.896739	232.2	1.08876	232.2	0.308766	232.2	1.03214	232.2	1.08065
232.4	0.448723	232.4	0.895247	232.4	1.09226	232.4	0.302677	232.4	1.03443	232.4	1.0742
232.6	0.448763	232.6	0.897934	232.6	1.08975	232.6	0.305691	232.6	1.03397	232.6	1.07432
232.8	0.451675	232.8	0.900679	232.8	1.09297	232.8	0.305376	232.8	1.03113	232.8	1.07467
233	0.453164	233	0.901945	233	1.09103	233	0.302717	233	1.0336	233	1.07442
233.2	0.45067	233.2	0.907197	233.2	1.09241	233.2	0.304032	233.2	1.03559	233.2	1.07359
233.4	0.447607	233.41	0.894861	233.4	1.0931	233.4	0.302833	233.4	1.03028	233.4	1.07287
233.6	0.453673	233.6	0.897642	233.6	1.09223	233.6	0.304045	233.6	1.0316	233.6	1.07132
233.8	0.445774	233.8	0.897998	233.8	1.09127	233.8	0.302224	233.8	1.03433	233.8	1.07668
234	0.448626	234	0.89993	234	1.09017	234	0.308771	234	1.03965	234	1.07273
234.2	0.446066	234.2	0.895416	234.2	1.09063	234.2	0.305329	234.2	1.03356	234.2	1.07951
234.4	0.450406	234.4	0.898255	234.4	1.09158	234.4	0.305225	234.4	1.03162	234.4	1.07746
234.6	0.456269	234.6	0.897158	234.6	1.09777	234.6	0.302211	234.61	1.03029	234.6	1.07101
234.8	0.455028	234.8	0.894786	234.8	1.0924	234.8	0.30576	234.8	1.03451	234.8	1.08173
235	0.450689	235	0.898174	235	1.08883	235	0.303	235	1.03238	235	1.07358
235.2	0.453907	235.2	0.902274	235.2	1.09393	235.2	0.303799	235.2	1.03594	235.2	1.07538
235.4	0.450355	235.4	0.90095	235.4	1.08858	235.4	0.301538	235.4	1.03261	235.4	1.07652
235.6	0.450349	235.6	0.897752	235.6	1.09152	235.6	0.299478	235.6	1.02903	235.6	1.07588
235.8	0.450981	235.8	0.895577	235.8	1.09292	235.8	0.301918	235.8	1.0317	235.8	1.07316
236	0.450249	236	0.900282	236	1.08971	236	0.299786	236	1.03244	236	1.0748
236.2	0.459907	236.2	0.896245	236.2	1.09506	236.2	0.304352	236.2	1.0347	236.2	1.07778
236.4	0.453259	236.4	0.892773	236.4	1.09247	236.4	0.30392	236.4	1.03114	236.4	1.07447
236.6	0.461199	236.6	0.896389	236.6	1.09976	236.6	0.301915	236.6	1.03311	236.6	1.07574
236.8	0.455899	236.8	0.895485	236.8	1.09194	236.8	0.300043	236.8	1.03639	236.8	1.06685
237	0.456887	237	0.898985	237	1.09675	237	0.303241	237	1.03623	237	1.07165
237.2	0.450374	237.2	0.898874	237.2	1.09361	237.2	0.307468	237.2	1.03742	237.2	1.08194
237.4	0.453066	237.4	0.896447	237.4	1.0912	237.4	0.299135	237.4	1.03283	237.4	1.06868
237.6	0.451627	237.6	0.893908	237.6	1.09457	237.6	0.300799	237.6	1.03167	237.6	1.06969
237.8	0.456708	237.8	0.896796	237.8	1.09907	237.8	0.306013	237.8	1.03166	237.8	1.07484
238	0.463036	238	0.896582	238	1.1007	238	0.293544	238	1.03295	238	1.06897
238.2	0.452251	238.2	0.893616	238.2	1.09158	238.2	0.304874	238.2	1.0364	238.2	1.07612
238.4	0.449135	238.4	0.895921	238.4	1.0881	238.4	0.305158	238.4	1.02528	238.4	1.0723
238.6	0.454116	238.6	0.897348	238.6	1.0934	238.6	0.303913	238.6	1.03475	238.6	1.07191
238.8	0.45181	238.8	0.895741	238.8	1.08855	238.8	0.30019	238.8	1.02928	238.8	1.07776
239	0.453109	239	0.897065	239	1.09162	239.02	0.29875	239	1.03194	239.02	1.06993
239.2	0.455206	239.2	0.893182	239.2	1.09707	239.2	0.300626	239.2	1.03624	239.2	1.07471
239.4	0.458022	239.4	0.893319	239.4	1.09689	239.4	0.299531	239.4	1.03368	239.4	1.06797
239.6	0.452414	239.6	0.891845	239.6	1.09276	239.6	0.303877	239.6	1.03406	239.6	1.07111
239.8	0.461759	239.8	0.893041	239.8	1.0969	239.8	0.301654	239.8	1.03032	239.8	1.07099
240	0.473262	240	0.89795	240	1.09843	240	0.298446	240	1.02003	240	1.07381
240.2	0.471203	240.2	0.894101	240.2	1.09893	240.2	0.302619	240.2	1.01692	240.2	1.07448
240.4	0.468209	240.4	0.891831	240.4	1.09939	240.4	0.302809	240.4	1.01445	240.4	1.08316
240.6	0.470395	240.6	0.892196	240.6	1.08572	240.6	0.307424	240.6	1.01102	240.6	1.07842
240.8	0.469613	240.8	0.894086	240.8	1.0957	240.8	0.308634	240.8	1.0076	240.8	1.07569
241	0.465487	241	0.895448	241	1.0934	241	0.301253	241	1.00229	241	1.08106
241.2	0.465288	241.2	0.89148	241.2	1.09372	241.2	0.297922	241.2	1.00384	241.2	1.06748
241.4	0.47239	241.4	0.896992	241.4	1.09183	241.4	0.304355	241.4	1.00498	241.4	1.06693
241.6	0.465483	241.61	0.891167	241.6	1.09516	241.6	0.304745	241.6	1.00186	241.6	1.08148
241.8	0.467241	241.8	0.890291	241.8	1.0893	241.8	0.296851	241.8	1.00319	241.8	1.0686
242	0.471772	242	0.895597	242	1.08859	242	0.304168	242	0.999273	242	1.07885
242.2	0.466998	242.2	0.891929	242.2	1.09018	242.2	0.298574	242.2	1.00309	242.2	1.06803
242.4	0.469342	242.4	0.892349	242.4	1.09611	242.4	0.296607	242.4	1.00432	242.4	1.06957
242.6	0.469063	242.6	0.891926	242.6	1.0957	242.6	0.309239	242.6	0.998932	242.6	1.08183
242.8	0.461766	242.8	0.893672	242.8	1.09302	242.8	0.298245	242.8	0.996904	242.8	1.0717
243	0.465991	243	0.89298	243	1.09618	243	0.298576	243	0.990651	243	1.0685
243.2	0.46737	243.2	0.889979	243.2	1.09411	243.2	0.307184	243.2	1.00149	243.2	1.07417
243.4	0.472359	243.4	0.895075	243.4	1.09651	243.4	0.302902	243.4	0.996262	243.4	1.0806
243.6	0.468849	243.6	0.88576	243.6	1.09288	243.6	0.306583	243.6	0.991349	243.6	1.08047
243.8	0.472768	243.8	0.891447	243.8	1.09287	243.8	0.30207	243.8	0.997545	243.8	1.07163
244	0.467051	244	0.890406	244	1.10023	244	0.295596	244	0.998061	244	1.0686
244.2	0.466136	244.2	0.898362	244.2	1.08626	244.2	0.301183	244.2	0.996006	244.2	1.07701
244.4	0.466793	244.4	0.893025	244.4	1.09233	244.4	0.29848	244.4	0.994552	244.4	1.07358
244.6	0.464089	244.6	0.893236	244.6	1.09375	244.6	0.297946	244.6	0.997972	244.6	1.07549
244.8	0.46217	244.8	0.890253	244.8	1.08749	244.8	0.301259	244.8	0.992058	244.8	1.07273
245	0.46367	245	0.895277	245	1.08668	245	0.300962	245	0.993405	245	1.07137
245.2	0.463341	245.2	0.885556	245.2	1.08612	245.2	0.300953	245.2	0.987082	245.2	1.07434
245.4	0.462665	245.4	0.893439	245.4	1.09288	245.4	0.302949	245.4	0.991054	245.4	1.06895
245.6	0.462912	245.6	0.895126	245.6	1.09141	245.6	0.29821	245.6	0.994678	245.6	1.07571
245.8	0.463988	245.8	0.894872	245.8	1.096	245.8	0.296415	245.8	0.993646	245.8	1.06885
246	0.465822	246	0.894916	246	1.08908	246	0.301711	246	0.992156	246	1.06977
246.2	0.465507	246.2	0.894794	246.2	1.0925	246.2	0.307842	246.2	0.983941	246.2	1.07305
246.4	0.46575	246.4	0.890984	246.4	1.09175	246.4	0.302799	246.4	0.987488	246.4	1.07136
246.6	0.465307	246.6	0.890842	246.6	1.09011	246.6	0.29754	246.6	0.988678	246.6	1.06941
246.8	0.465225	246.8	0.890766	246.8	1.09789	246.8	0.300324	246.8	0.98328	246.8	1.07498
247	0.465526	247	0.892703	247	1.0921	247	0.297391	247	0.990552	247	1.06646
247.2	0.464771	247.2	0.893434	247.2	1.08865	247.2	0.303136	247.2	0.983336	247.2	1.07198
247.4	0.467459	247.4	0.890909	247.4	1.09795	247.4	0.303274	247.4	0.989454	247.4	1.07236
247.6	0.465459	247.6	0.894127	247.6	1.09276	247.6	0.300708	247.6	0.982286	247.6	1.07364
247.8	0.467185	247.8	0.890711	247.8	1.09373	247.8	0.303914	247.8	0.987666	247.8	1.07348
248	0.467717	248.01	0.889702	248	1.0883	248	0.30055	248	0.98544	248	1.07216
248.2	0.463008	248.2	0.886833	248.2	1.09357	248.2	0.298337	248.2	0.993388	248.2	1.07023
248.4	0.462638	248.4	0.892882	248.4	1.09138	248.4	0.300101	248.4	0.984519	248.4	1.06455
248.6	0.469725	248.6	0.888733	248.6	1.09214	248.6	0.29317	248.6	0.979008	248.6	1.06963
248.8	0.458547	248.8	0.898215	248.8	1.08093	248.8	0.303133	248.8	0.9821	248.8	1.07903
249	0.463619	249	0.898434	249	1.08702	249	0.299519	249	0.984674	249	1.07679
249.2	0.467488	249.2	0.888781	249.2	1.0904	249.2	0.303415	249.2	0.988969	249.2	1.07458
249.4	0.466837	249.4	0.893001	249.4	1.09109	249.4	0.299476	249.4	0.983564	249.4	1.07699
249.6	0.468499	249.6	0.891792	249.6	1.09302	249.6	0.301404	249.6	0.980078	249.6	1.06425
249.8	0.462409	249.8	0.889896	249.8	1.08579	249.8	0.305896	249.8	0.980633	249.8	1.0742
250	0.467753	250	0.892513	250	1.09264	250	0.303417	250	0.978163	250	1.07313
250.2	0.463278	250.2	0.889211	250.2	1.08767	250.2	0.295236	250.2	0.981875	250.2	1.07277
250.4	0.469561	250.4	0.88415	250.4	1.09134	250.4	0.303208	250.4	0.981839	250.4	1.07159
250.6	0.459485	250.6	0.887585	250.6	1.08418	250.6	0.29046	250.6	0.981944	250.6	1.06734
250.8	0.462543	250.8	0.886188	250.8	1.09189	250.8	0.297893	250.8	0.97972	250.8	1.06708
251	0.459673	251	0.886311	251	1.08961	251	0.296597	251	0.978311	251	1.0733
251.2	0.462447	251.2	0.882871	251.2	1.08366	251.2	0.296083	251.2	0.983586	251.2	1.07171
251.4	0.465635	251.4	0.884158	251.4	1.08539	251.4	0.301521	251.4	0.975272	251.4	1.07161
251.6	0.465238	251.6	0.890126	251.6	1.09219	251.6	0.296323	251.6	0.975565	251.6	1.0631
251.8	0.456517	251.8	0.894089	251.8	1.08095	251.8	0.299444	251.8	0.974539	251.8	1.07001
252	0.46567	252.01	0.889946	252	1.09074	252	0.296687	252	0.974679	252	1.07359
252.2	0.466692	252.2	0.888073	252.2	1.08945	252.2	0.299225	252.2	0.966362	252.2	1.0745
252.4	0.464576	252.4	0.88674	252.4	1.08981	252.4	0.29495	252.4	0.975106	252.4	1.07125
252.6	0.465662	252.6	0.885161	252.6	1.0899	252.6	0.300607	252.6	0.972288	252.6	1.06566
252.8	0.468165	252.8	0.883837	252.8	1.08605	252.8	0.302037	252.8	0.975657	252.8	1.0706
253	0.47155	253	0.88962	253	1.08893	253	0.304109	253	0.971715	253	1.07355
253.2	0.459836	253.2	0.885963	253.2	1.08677	253.2	0.297353	253.2	0.976032	253.2	1.06803
253.4	0.45993	253.4	0.884262	253.4	1.08225	253.4	0.300011	253.4	0.973149	253.4	1.06471
253.6	0.460035	253.6	0.880984	253.6	1.08334	253.6	0.301258	253.6	0.967177	253.6	1.07063
253.8	0.460472	253.8	0.886111	253.8	1.08213	253.8	0.30123	253.8	0.972356	253.8	1.06775
254	0.463614	254	0.886065	254	1.08244	254	0.305323	254	0.970362	254	1.075
254.2	0.462079	254.2	0.888024	254.2	1.08422	254.2	0.298088	254.2	0.964046	254.2	1.07479
254.4	0.461211	254.4	0.886972	254.4	1.08574	254.4	0.303279	254.4	0.964374	254.4	1.07127
254.6	0.466365	254.6	0.87993	254.6	1.0865	254.6	0.303692	254.6	0.970593	254.6	1.06987
254.8	0.458797	254.8	0.887155	254.8	1.08569	254.8	0.300363	254.8	0.965415	254.8	1.07437
255	0.458052	255	0.885168	255	1.08503	255	0.298977	255	0.974132	255	1.06612
255.2	0.461169	255.2	0.883916	255.2	1.07983	255.2	0.303409	255.2	0.973226	255.2	1.07356
255.4	0.459055	255.4	0.889788	255.4	1.08643	255.4	0.300106	255.4	0.967862	255.4	1.07059
255.6	0.459943	255.6	0.888837	255.6	1.0756	255.6	0.300633	255.6	0.969562	255.6	1.07498
255.8	0.46069	255.8	0.89161	255.8	1.08311	255.8	0.301483	255.8	0.971986	255.8	1.06982
256	0.456993	256	0.884568	256	1.08461	256	0.297544	256	0.970232	256	1.0733
256.2	0.454687	256.2	0.881104	256.2	1.08193	256.2	0.299258	256.2	0.963961	256.2	1.06939
256.4	0.468851	256.4	0.88694	256.4	1.08438	256.4	0.299531	256.4	0.965816	256.4	1.06841
256.6	0.460261	256.6	0.891335	256.6	1.08028	256.6	0.298605	256.6	0.962662	256.6	1.06472
256.8	0.457788	256.8	0.885508	256.8	1.07585	256.8	0.303063	256.8	0.965386	256.8	1.07194
257	0.468285	257	0.885638	257	1.08364	257	0.299794	257	0.961174	257	1.07692
257.2	0.460988	257.2	0.881298	257.2	1.08194	257.2	0.296435	257.2	0.963335	257.2	1.07815
257.4	0.464756	257.4	0.883795	257.4	1.0862	257.4	0.303002	257.4	0.963792	257.4	1.06564
257.6	0.465115	257.6	0.877517	257.6	1.08367	257.6	0.298897	257.6	0.960488	257.6	1.06855
257.8	0.454178	257.8	0.8855	257.8	1.08399	257.8	0.302026	257.8	0.965908	257.8	1.07082
258	0.458774	258	0.889993	258	1.08062	258	0.295349	258	0.960323	258	1.07735
258.2	0.470031	258.2	0.884045	258.2	1.08371	258.2	0.297725	258.2	0.963256	258.2	1.06918
258.4	0.462926	258.4	0.884624	258.4	1.0755	258.4	0.301804	258.4	0.964391	258.4	1.07134
258.6	0.463317	258.6	0.880193	258.6	1.08099	258.6	0.300589	258.6	0.965096	258.6	1.07715
258.8	0.459261	258.8	0.885971	258.8	1.07659	258.8	0.302303	258.8	0.958277	258.8	1.07351
259	0.460851	259	0.884308	259	1.08314	259	0.295729	259	0.96748	259	1.07053
259.2	0.460787	259.2	0.889235	259.2	1.07974	259.2	0.299194	259.2	0.963674	259.2	1.07211
259.4	0.460377	259.4	0.887566	259.4	1.08602	259.4	0.302854	259.4	0.961864	259.4	1.0747
259.6	0.463983	259.6	0.886669	259.6	1.07754	259.6	0.299308	259.6	0.960197	259.6	1.07191
259.8	0.460956	259.8	0.880092	259.8	1.07506	259.8	0.296686	259.8	0.959473	259.8	1.06254
260	0.465271	260	0.890266	260	1.07888	260	0.304219	260	0.955481	260	1.06893
260.2	0.463753	260.2	0.882695	260.2	1.08033	260.2	0.29652	260.2	0.959189	260.2	1.06685
260.4	0.462695	260.4	0.882652	260.4	1.08178	260.4	0.304591	260.4	0.959354	260.4	1.06711
260.6	0.469333	260.6	0.884868	260.6	1.08393	260.6	0.299871	260.6	0.956542	260.6	1.07241
260.8	0.461107	260.8	0.883197	260.8	1.07787	260.8	0.296274	260.8	0.952958	260.8	1.06793
261	0.457583	261	0.880418	261	1.08651	261	0.300971	261	0.954597	261	1.06661
261.2	0.460367	261.2	0.887566	261.2	1.08021	261.2	0.297047	261.2	0.952624	261.2	1.0764
261.4	0.462083	261.4	0.879068	261.4	1.07809	261.4	0.295153	261.4	0.959101	261.4	1.07212
261.6	0.459809	261.6	0.878408	261.6	1.07544	261.6	0.300233	261.6	0.953648	261.6	1.06438
261.8	0.463055	261.8	0.883203	261.8	1.07737	261.8	0.298634	261.8	0.955691	261.8	1.07177
262	0.464936	262	0.885754	262	1.07724	262	0.295653	262	0.952938	262	1.07303
262.2	0.457914	262.2	0.878853	262.2	1.07158	262.2	0.2973	262.2	0.959641	262.2	1.0744
262.4	0.466274	262.4	0.882581	262.4	1.0853	262.4	0.293092	262.4	0.959157	262.4	1.06952
262.6	0.46196	262.6	0.879752	262.6	1.0756	262.6	0.297429	262.6	0.955484	262.6	1.07265
262.8	0.460553	262.8	0.888984	262.8	1.07992	262.8	0.298887	262.8	0.953383	262.8	1.06636
263	0.464684	263	0.88129	263	1.08521	263	0.29791	263	0.952115	263	1.07038
263.2	0.457717	263.2	0.885566	263.2	1.07649	263.2	0.29685	263.2	0.95518	263.2	1.07137
263.4	0.462467	263.4	0.875796	263.4	1.08401	263.4	0.301815	263.4	0.955361	263.4	1.07054
263.6	0.456415	263.6	0.883963	263.6	1.07061	263.6	0.294459	263.6	0.952731	263.6	1.07316
263.8	0.457267	263.8	0.886081	263.8	1.07044	263.8	0.298886	263.8	0.95754	263.8	1.06991
264	0.459517	264	0.880058	264	1.08054	264	0.301216	264	0.953196	264	1.07381
264.2	0.460941	264.2	0.881786	264.2	1.08042	264.2	0.302467	264.2	0.954888	264.2	1.07352
264.4	0.46438	264.4	0.881467	264.4	1.08505	264.4	0.298188	264.4	0.949894	264.4	1.06236
264.6	0.45982	264.6	0.879813	264.6	1.07356	264.6	0.301392	264.6	0.949804	264.6	1.06984
264.8	0.4631	264.8	0.887161	264.8	1.07946	264.8	0.300939	264.8	0.946897	264.8	1.07645
265	0.460301	265	0.880583	265	1.07197	265	0.298477	265	0.948739	265	1.07118
265.2	0.456803	265.2	0.882339	265.2	1.07211	265.2	0.295164	265.2	0.951686	265.2	1.06469
265.4	0.460388	265.4	0.877111	265.4	1.07699	265.4	0.297419	265.4	0.949908	265.4	1.06913
265.6	0.465855	265.6	0.880098	265.6	1.07328	265.6	0.301269	265.6	0.95143	265.6	1.06814
265.8	0.463478	265.8	0.884725	265.8	1.07326	265.8	0.297395	265.8	0.947304	265.8	1.06421
266	0.45703	266	0.877763	266	1.07175	266	0.302637	266	0.94592	266	1.07292
266.2	0.460695	266.2	0.880715	266.2	1.07312	266.2	0.297685	266.2	0.948081	266.2	1.07296
266.4	0.46309	266.4	0.877927	266.4	1.06982	266.4	0.300371	266.4	0.942724	266.4	1.07213
266.6	0.463126	266.6	0.883035	266.6	1.06975	266.6	0.293002	266.6	0.94882	266.6	1.06275
266.8	0.459465	266.8	0.880947	266.8	1.07331	266.8	0.291326	266.8	0.953614	266.8	1.06266
267	0.465602	267	0.882457	267	1.06911	267	0.298608	267	0.950045	267	1.0655
267.2	0.453682	267.2	0.883193	267.2	1.06632	267.2	0.296844	267.2	0.949227	267.2	1.07844
267.4	0.459138	267.4	0.884307	267.4	1.07264	267.4	0.289658	267.4	0.943242	267.4	1.06546
267.6	0.459016	267.6	0.881163	267.6	1.06897	267.6	0.303947	267.6	0.949205	267.6	1.06764
267.8	0.462512	267.8	0.876662	267.8	1.07245	267.8	0.299034	267.8	0.950042	267.8	1.06665
268	0.457493	268	0.88318	268	1.07263	268	0.294013	268	0.942694	268	1.07226
268.2	0.458175	268.2	0.879903	268.2	1.0721	268.2	0.298429	268.2	0.944124	268.2	1.0679
268.4	0.460968	268.4	0.880847	268.4	1.07	268.4	0.293544	268.4	0.941958	268.4	1.06884
268.6	0.46078	268.6	0.88156	268.6	1.06911	268.6	0.295602	268.6	0.945056	268.6	1.06986
268.8	0.462885	268.8	0.878783	268.8	1.06998	268.8	0.292579	268.8	0.94829	268.8	1.0699
269	0.459996	269	0.879798	269	1.06329	269	0.303022	269	0.942822	269	1.07314
269.2	0.452394	269.2	0.877202	269.2	1.06698	269.2	0.298328	269.2	0.936604	269.2	1.06686
269.4	0.463873	269.4	0.880856	269.4	1.07431	269.4	0.305737	269.4	0.939255	269.4	1.07244
269.6	0.44997	269.6	0.880295	269.6	1.06888	269.6	0.29604	269.6	0.939606	269.6	1.06315
269.8	0.462324	269.8	0.88059	269.8	1.06994	269.8	0.295305	269.8	0.946111	269.8	1.07437
270	0.451673	270	0.886246	270	1.06709	270	0.297405	270	0.944611	270	1.06539
270.2	0.457982	270.2	0.883298	270.2	1.06807	270.2	0.295009	270.2	0.943531	270.2	1.06856
270.4	0.462837	270.4	0.882101	270.4	1.0671	270.4	0.299999	270.4	0.940506	270.4	1.0735
270.6	0.456667	270.6	0.880013	270.6	1.06354	270.6	0.295128	270.6	0.938474	270.6	1.06855
270.8	0.458635	270.8	0.879497	270.8	1.07082	270.8	0.294413	270.8	0.941952	270.8	1.06731
271	0.459116	271	0.876888	271	1.07061	271	0.2907	271	0.938379	271	1.06285
271.2	0.463807	271.2	0.88034	271.2	1.07973	271.2	0.3002	271.2	0.941064	271.2	1.0713
271.4	0.459326	271.4	0.872835	271.4	1.0674	271.4	0.298936	271.4	0.937602	271.4	1.07306
271.6	0.452777	271.6	0.882261	271.6	1.06623	271.6	0.297054	271.6	0.939736	271.6	1.06736
271.8	0.456802	271.8	0.883035	271.8	1.06802	271.8	0.296367	271.8	0.936182	271.8	1.0671
272	0.458203	272	0.880134	272	1.06917	272	0.297197	272	0.93788	272	1.06641
272.2	0.458014	272.2	0.87866	272.2	1.06709	272.2	0.304193	272.2	0.938992	272.2	1.06884
272.4	0.460171	272.4	0.879583	272.4	1.06759	272.4	0.299725	272.4	0.941059	272.4	1.07182
272.6	0.461599	272.6	0.882043	272.6	1.07818	272.6	0.295781	272.6	0.936141	272.6	1.0684
272.8	0.460884	272.8	0.876235	272.8	1.07043	272.8	0.29708	272.8	0.940594	272.8	1.06987
273	0.463276	273	0.874003	273	1.07165	273	0.298789	273	0.938121	273	1.07226
273.2	0.458113	273.2	0.877819	273.2	1.06979	273.2	0.29429	273.2	0.937777	273.2	1.06961
273.4	0.457592	273.4	0.881259	273.4	1.06483	273.4	0.295121	273.4	0.932922	273.4	1.07155
273.6	0.459035	273.6	0.872387	273.6	1.07173	273.6	0.291086	273.6	0.931021	273.6	1.05822
273.8	0.461438	273.8	0.874705	273.8	1.06262	273.8	0.299739	273.8	0.938216	273.8	1.07281
274	0.454131	274	0.883109	274	1.06978	274	0.300139	274	0.936223	274	1.07624
274.2	0.458725	274.2	0.879073	274.2	1.07123	274.2	0.295495	274.2	0.93897	274.2	1.07111
274.4	0.45838	274.4	0.874562	274.4	1.07503	274.4	0.302683	274.4	0.935019	274.4	1.07464
274.6	0.458285	274.6	0.879944	274.6	1.07088	274.6	0.294391	274.6	0.934422	274.6	1.06637
274.8	0.459273	274.8	0.878482	274.8	1.07065	274.8	0.300193	274.8	0.932975	274.8	1.06953
275	0.459586	275	0.880016	275	1.07014	275	0.294278	275	0.932087	275	1.07384
275.2	0.451234	275.2	0.87395	275.2	1.06347	275.2	0.301213	275.2	0.93233	275.2	1.0726
275.4	0.460827	275.4	0.874897	275.4	1.07119	275.4	0.298637	275.4	0.939029	275.4	1.06906
275.6	0.455322	275.6	0.879202	275.6	1.05997	275.6	0.297365	275.6	0.930759	275.6	1.06954
275.8	0.458588	275.8	0.875283	275.8	1.06481	275.8	0.294815	275.8	0.93249	275.8	1.06332
276	0.45697	276	0.873587	276	1.06672	276	0.299309	276	0.931759	276	1.07051
276.2	0.452338	276.2	0.880824	276.2	1.06627	276.2	0.303589	276.2	0.930507	276.2	1.06732
276.4	0.458714	276.4	0.877706	276.4	1.05867	276.4	0.293956	276.4	0.919818	276.4	1.06707
276.6	0.455498	276.6	0.873933	276.6	1.06525	276.6	0.291197	276.6	0.934888	276.6	1.07006
276.8	0.459801	276.8	0.875634	276.8	1.06813	276.8	0.29959	276.8	0.931228	276.8	1.06841
277	0.456697	277	0.876282	277	1.0692	277	0.299084	277	0.932081	277	1.0717
277.2	0.459699	277.2	0.877638	277.2	1.07126	277.2	0.29736	277.2	0.928062	277.2	1.06943
277.4	0.460003	277.4	0.874402	277.4	1.06005	277.4	0.289133	277.4	0.929199	277.4	1.05606
277.6	0.460162	277.6	0.871637	277.6	1.06886	277.6	0.294941	277.6	0.92709	277.6	1.06516
277.8	0.457907	277.8	0.871966	277.8	1.06197	277.8	0.295195	277.8	0.928695	277.8	1.06613
278	0.461245	278	0.877703	278	1.06784	278	0.301032	278	0.927827	278	1.06648
278.2	0.457849	278.2	0.875307	278.2	1.06194	278.2	0.293271	278.2	0.926986	278.2	1.07111
278.4	0.451344	278.4	0.872862	278.4	1.06231	278.4	0.298088	278.4	0.93179	278.4	1.07303
278.6	0.451542	278.6	0.879946	278.6	1.05643	278.6	0.291319	278.6	0.936091	278.6	1.06199
278.8	0.455267	278.8	0.88188	278.8	1.06936	278.8	0.300506	278.8	0.921485	278.8	1.06769
279	0.453669	279	0.879421	279	1.05943	279	0.292972	279	0.928647	279	1.06923
279.2	0.458557	279.2	0.867665	279.2	1.06656	279.2	0.29478	279.2	0.92608	279.2	1.06957
279.4	0.465022	279.4	0.87675	279.4	1.06503	279.4	0.30095	279.4	0.933222	279.4	1.0705
279.6	0.456365	279.6	0.870987	279.6	1.06567	279.6	0.301896	279.6	0.924913	279.6	1.06935
279.8	0.461555	279.8	0.873842	279.8	1.06985	279.8	0.293712	279.8	0.92871	279.8	1.06943
280	0.453438	280	0.872685	280	1.06483	280	0.297285	280	0.922867	280	1.07234
280.2	0.456212	280.2	0.868737	280.2	1.0697	280.2	0.298698	280.2	0.919172	280.2	1.06546
280.4	0.462936	280.4	0.876116	280.4	1.06729	280.4	0.293933	280.4	0.924739	280.4	1.07012
280.6	0.458321	280.6	0.874298	280.6	1.06336	280.6	0.298677	280.6	0.927869	280.6	1.06945
280.8	0.453571	280.8	0.872249	280.8	1.06119	280.8	0.296992	280.8	0.922659	280.8	1.06413
281	0.452744	281	0.877676	281	1.06319	281	0.295734	281	0.926114	281	1.05901
281.2	0.453295	281.2	0.87763	281.2	1.05654	281.2	0.291251	281.2	0.921246	281.2	1.05773
281.4	0.459082	281.4	0.871635	281.4	1.05851	281.4	0.302866	281.4	0.925095	281.4	1.07088
281.6	0.456812	281.6	0.877109	281.6	1.06565	281.6	0.299893	281.6	0.915752	281.6	1.06687
281.8	0.45984	281.8	0.87346	281.8	1.06345	281.8	0.299264	281.8	0.921755	281.8	1.07086
282	0.457208	282	0.87518	282	1.06485	282	0.298862	282	0.92201	282	1.07259
282.2	0.454258	282.2	0.870414	282.2	1.06582	282.2	0.301931	282.2	0.923544	282.2	1.07138
282.4	0.456103	282.4	0.87331	282.4	1.05929	282.4	0.298411	282.4	0.92354	282.4	1.06777
282.6	0.451136	282.6	0.876797	282.6	1.05745	282.6	0.300651	282.6	0.9198	282.6	1.06778
282.8	0.459126	282.8	0.87303	282.8	1.06173	282.8	0.295932	282.8	0.91735	282.8	1.07176
283	0.461017	283	0.873837	283	1.06766	283	0.298742	283	0.92523	283	1.06771
283.2	0.461193	283.2	0.865874	283.2	1.06605	283.2	0.297497	283.2	0.92265	283.2	1.07347
283.4	0.454682	283.4	0.875122	283.4	1.06289	283.4	0.285679	283.4	0.925615	283.4	1.06885
283.6	0.45924	283.6	0.869579	283.6	1.06221	283.6	0.296423	283.6	0.918735	283.6	1.06546
283.8	0.454314	283.8	0.873338	283.8	1.06188	283.8	0.298629	283.8	0.922903	283.8	1.07137
284	0.461516	284	0.869212	284	1.06692	284	0.29666	284	0.923402	284	1.07082
284.2	0.458719	284.2	0.87213	284.2	1.06034	284.2	0.299145	284.2	0.920965	284.2	1.07176
284.4	0.452815	284.4	0.869367	284.4	1.0547	284.4	0.294333	284.4	0.920638	284.4	1.0697
284.6	0.456989	284.6	0.871752	284.6	1.06161	284.6	0.298729	284.6	0.922175	284.6	1.06906
284.8	0.453305	284.8	0.871575	284.8	1.06792	284.8	0.29378	284.8	0.918285	284.8	1.06539
285	0.458111	285	0.874363	285	1.05528	285	0.301981	285	0.919267	285	1.06638
285.2	0.453407	285.2	0.876108	285.2	1.05694	285.2	0.297032	285.2	0.919127	285.2	1.06439
285.4	0.452865	285.4	0.870903	285.4	1.05689	285.4	0.298113	285.4	0.917248	285.4	1.07705
285.6	0.461076	285.6	0.874563	285.6	1.06614	285.6	0.294586	285.6	0.917409	285.6	1.07261
285.8	0.454813	285.8	0.868756	285.8	1.05645	285.8	0.29291	285.8	0.920963	285.8	1.06676
286	0.45556	286	0.871038	286	1.06411	286	0.300323	286	0.918887	286	1.07031
286.2	0.457734	286.2	0.870265	286.2	1.06529	286.2	0.298327	286.2	0.917645	286.2	1.07586
286.4	0.453271	286.4	0.872494	286.4	1.05442	286.4	0.298378	286.4	0.920633	286.4	1.07089
286.6	0.451081	286.6	0.867196	286.6	1.05433	286.6	0.294564	286.6	0.920505	286.6	1.06665
286.8	0.459049	286.8	0.871048	286.8	1.05575	286.8	0.29984	286.8	0.915835	286.8	1.07066
287	0.455198	287	0.87271	287	1.06048	287	0.296558	287	0.918164	287	1.07249
287.2	0.450596	287.2	0.871316	287.2	1.05681	287.2	0.295909	287.2	0.922036	287.2	1.06887
287.4	0.45746	287.4	0.872815	287.4	1.06252	287.4	0.298223	287.4	0.923873	287.4	1.06239
287.6	0.450525	287.6	0.873315	287.6	1.05869	287.6	0.2897	287.6	0.91463	287.6	1.06369
287.8	0.457674	287.8	0.874544	287.8	1.05405	287.8	0.294248	287.8	0.91786	287.8	1.07156
288	0.45334	288	0.870913	288	1.06072	288	0.298048	288	0.911568	288	1.06903
288.2	0.459324	288.2	0.868867	288.2	1.05796	288.2	0.294398	288.2	0.910541	288.2	1.0735
288.4	0.449894	288.4	0.872094	288.4	1.05212	288.4	0.295432	288.4	0.918657	288.4	1.06315
288.6	0.453641	288.6	0.870145	288.6	1.05547	288.6	0.299623	288.6	0.912098	288.6	1.07401
288.8	0.450808	288.8	0.873248	288.8	1.05999	288.8	0.297708	288.8	0.91948	288.8	1.06798
289	0.456198	289	0.871626	289	1.05242	289	0.296966	289	0.913739	289	1.07035
289.2	0.450717	289.2	0.866753	289.2	1.05152	289.2	0.295417	289.2	0.914895	289.2	1.06915
289.4	0.455761	289.4	0.865492	289.4	1.06829	289.4	0.29753	289.4	0.911839	289.4	1.06935
289.6	0.455693	289.6	0.86633	289.6	1.05911	289.6	0.295849	289.6	0.909543	289.6	1.06482
289.8	0.456017	289.8	0.868979	289.8	1.05588	289.8	0.297202	289.8	0.912306	289.8	1.06746
290	0.455704	290	0.872773	290	1.04891	290	0.299101	290	0.915501	290	1.06838
290.2	0.456271	290.2	0.867114	290.2	1.05861	290.2	0.293948	290.2	0.916176	290.2	1.06449
290.4	0.450051	290.4	0.877077	290.4	1.05432	290.4	0.293492	290.4	0.908517	290.4	1.07094
290.6	0.455925	290.6	0.864461	290.6	1.05712	290.6	0.29872	290.6	0.912876	290.6	1.07206
290.8	0.463548	290.8	0.870496	290.8	1.05797	290.8	0.298911	290.8	0.911156	290.8	1.06924
291	0.45168	291	0.865932	291	1.05435	291	0.296026	291	0.91742	291	1.0674
291.2	0.456469	291.2	0.872831	291.2	1.05577	291.2	0.293624	291.2	0.910394	291.2	1.06812
291.4	0.456793	291.4	0.870497	291.4	1.05163	291.4	0.297659	291.4	0.913727	291.4	1.0629
291.6	0.453506	291.6	0.865944	291.6	1.05945	291.6	0.294798	291.6	0.908305	291.6	1.0685
291.8	0.458709	291.8	0.863693	291.8	1.06082	291.8	0.296357	291.8	0.914407	291.8	1.07177
292	0.453471	292	0.868435	292	1.05244	292	0.299956	292	0.91073	292	1.06759
292.2	0.45655	292.2	0.869355	292.2	1.06099	292.2	0.294984	292.2	0.904702	292.2	1.0666
292.4	0.454521	292.4	0.867649	292.4	1.05487	292.4	0.298199	292.4	0.910737	292.4	1.07129
292.6	0.457056	292.6	0.868139	292.6	1.063	292.6	0.293206	292.6	0.90989	292.6	1.06339
292.8	0.447764	292.8	0.874132	292.8	1.05439	292.8	0.297191	292.8	0.913077	292.8	1.07095
293	0.458188	293	0.8655	293	1.06391	293	0.299492	293	0.912128	293	1.07148
293.2	0.460951	293.2	0.865833	293.2	1.05592	293.2	0.295512	293.2	0.907856	293.2	1.06895
293.4	0.453096	293.4	0.868022	293.4	1.05703	293.4	0.29007	293.4	0.90665	293.4	1.06598
293.6	0.447923	293.6	0.872901	293.6	1.05214	293.6	0.297433	293.6	0.90694	293.6	1.06263
293.8	0.454437	293.8	0.869607	293.8	1.05356	293.8	0.298104	293.8	0.905663	293.8	1.07272
294	0.453091	294	0.869633	294	1.05723	294	0.28988	294	0.905799	294	1.06732
294.2	0.454832	294.2	0.866787	294.2	1.06537	294.2	0.2932	294.2	0.907957	294.2	1.06849
294.4	0.459389	294.43	0.864258	294.4	1.06299	294.4	0.299802	294.4	0.905871	294.4	1.07458
294.6	0.455983	294.6	0.867796	294.6	1.05493	294.6	0.292157	294.6	0.915632	294.6	1.06817
294.8	0.455155	294.8	0.867021	294.8	1.05318	294.8	0.295089	294.8	0.910446	294.8	1.06466
295	0.454455	295	0.866229	295	1.05355	295	0.296914	295	0.903744	295	1.06854
295.2	0.456794	295.2	0.864294	295.2	1.05448	295.2	0.296605	295.2	0.903053	295.2	1.07628
295.4	0.45403	295.4	0.868197	295.4	1.06076	295.4	0.298127	295.4	0.908702	295.4	1.06595
295.6	0.450266	295.6	0.870919	295.6	1.05479	295.6	0.293396	295.6	0.906351	295.6	1.06626
295.8	0.459115	295.8	0.866913	295.8	1.0555	295.8	0.287792	295.8	0.905106	295.8	1.05864
296	0.452125	296	0.869618	296	1.05712	296	0.297087	296	0.905603	296	1.06433
296.2	0.447044	296.2	0.870052	296.2	1.05125	296.2	0.295763	296.2	0.907462	296.2	1.06982
296.4	0.453761	296.4	0.870189	296.4	1.0486	296.4	0.29553	296.4	0.904159	296.4	1.06314
296.6	0.447187	296.6	0.86822	296.6	1.04748	296.6	0.296936	296.6	0.90816	296.6	1.07256
296.8	0.456485	296.8	0.871556	296.8	1.05953	296.8	0.290908	296.8	0.907567	296.8	1.07
297	0.455753	297	0.866801	297	1.05713	297	0.297591	297	0.900883	297	1.06453
297.2	0.452375	297.2	0.864821	297.2	1.05261	297.2	0.30243	297.2	0.903562	297.2	1.07195
297.4	0.454131	297.4	0.870428	297.4	1.05678	297.4	0.295728	297.4	0.904965	297.4	1.06848
297.6	0.453931	297.6	0.864812	297.6	1.05953	297.6	0.294586	297.6	0.902579	297.6	1.06615
297.8	0.45773	297.8	0.867796	297.8	1.06055	297.8	0.294447	297.8	0.898306	297.8	1.06364
298	0.453064	298	0.864591	298	1.05178	298	0.304259	298	0.90001	298	1.06679
298.2	0.455384	298.2	0.86699	298.2	1.05486	298.2	0.296228	298.2	0.901505	298.2	1.06341
298.4	0.456648	298.4	0.863834	298.4	1.04923	298.4	0.29642	298.4	0.903917	298.4	1.0694
298.6	0.449678	298.6	0.862074	298.6	1.05214	298.6	0.291138	298.6	0.90424	298.6	1.06831
298.8	0.454787	298.8	0.868177	298.8	1.05112	298.8	0.286963	298.8	0.90272	298.8	1.0635
299	0.455935	299	0.868051	299	1.05648	299	0.295485	299	0.901495	299	1.07034
299.2	0.456302	299.2	0.86712	299.2	1.05338	299.2	0.302837	299.2	0.904272	299.2	1.07335
299.4	0.460218	299.4	0.869031	299.4	1.05821	299.4	0.2932	299.4	0.902391	299.4	1.07302
299.6	0.452607	299.6	0.865659	299.6	1.05128	299.6	0.300606	299.6	0.899865	299.6	1.07376
299.8	0.454285	299.8	0.864491	299.8	1.05494	299.8	0.290206	299.8	0.901936	299.8	1.0632
300	0.451574	300	0.866535	300	1.05273	300	0.304566	300	0.898382	300	1.07962
300.2	0.453754	300.2	0.866798	300.2	1.05159	300.2	0.294543	300.2	0.906646	300.2	1.0672
300.4	0.448143	300.4	0.867125	300.4	1.05303	300.4	0.294728	300.4	0.898878	300.4	1.06525
300.6	0.451385	300.6	0.870526	300.6	1.0505	300.6	0.296861	300.6	0.899759	300.6	1.07052
300.8	0.453781	300.8	0.863599	300.8	1.04984	300.8	0.292288	300.8	0.898222	300.8	1.07189
301	0.449537	301	0.866453	301	1.05234	301	0.293727	301	0.892441	301	1.07048
301.2	0.453262	301.2	0.867039	301.2	1.05455	301.2	0.293158	301.2	0.897687	301.2	1.06983
301.4	0.450522	301.4	0.865546	301.4	1.0553	301.4	0.296087	301.4	0.901724	301.4	1.06736
301.6	0.451185	301.6	0.865555	301.6	1.05569	301.6	0.292089	301.6	0.895351	301.6	1.06815
301.8	0.454142	301.8	0.860764	301.8	1.05518	301.8	0.300012	301.8	0.896746	301.8	1.06673
302	0.45134	302	0.867133	302	1.04552	302	0.294747	302	0.899462	302	1.06799
302.2	0.454212	302.2	0.864217	302.2	1.05553	302.2	0.294413	302.2	0.896445	302.2	1.06914
302.4	0.453042	302.4	0.862006	302.4	1.05571	302.4	0.299252	302.4	0.895835	302.4	1.06474
302.6	0.455852	302.6	0.865545	302.6	1.05381	302.6	0.299071	302.6	0.894479	302.6	1.07476
302.8	0.45883	302.8	0.862298	302.8	1.04979	302.8	0.293152	302.8	0.899538	302.8	1.066
303	0.451484	303	0.869312	303	1.05037	303	0.303318	303	0.894579	303	1.07837
303.2	0.448048	303.2	0.870273	303.2	1.04919	303.2	0.28994	303.2	0.903001	303.2	1.06153
303.4	0.446945	303.4	0.866537	303.4	1.04979	303.4	0.296561	303.4	0.890443	303.4	1.06504
303.6	0.457849	303.61	0.864043	303.6	1.05734	303.6	0.299873	303.6	0.897086	303.6	1.0722
303.8	0.445547	303.8	0.86137	303.8	1.0474	303.8	0.292079	303.8	0.893852	303.8	1.06848
304	0.450969	304	0.863571	304	1.05013	304	0.293019	304	0.895668	304	1.06525
304.2	0.450396	304.2	0.864148	304.2	1.04179	304.2	0.293126	304.2	0.897526	304.2	1.06461
304.4	0.450764	304.4	0.863483	304.4	1.04723	304.4	0.299024	304.4	0.894792	304.4	1.06669
304.6	0.449639	304.61	0.865677	304.6	1.04565	304.6	0.290823	304.6	0.89358	304.6	1.06745
304.8	0.446625	304.8	0.861623	304.8	1.04559	304.8	0.292534	304.8	0.895792	304.8	1.06679
305	0.446987	305	0.859383	305	1.04324	305	0.291149	305	0.896318	305	1.06666
305.2	0.450982	305.2	0.864054	305.2	1.05144	305.2	0.28888	305.2	0.896251	305.2	1.06364
305.4	0.452712	305.4	0.863686	305.4	1.05454	305.4	0.301488	305.4	0.889497	305.4	1.0714
305.6	0.451081	305.6	0.869144	305.6	1.04706	305.6	0.29761	305.6	0.894653	305.6	1.06479
305.8	0.452329	305.8	0.862545	305.8	1.05625	305.8	0.296506	305.8	0.887181	305.8	1.0637
306	0.457296	306	0.868443	306	1.05091	306	0.294718	306	0.892048	306	1.07603
306.2	0.451116	306.2	0.861069	306.2	1.04695	306.2	0.300806	306.2	0.89235	306.2	1.07046
306.4	0.456741	306.4	0.862067	306.4	1.05083	306.4	0.298013	306.4	0.896215	306.4	1.07003
306.6	0.45203	306.6	0.869884	306.6	1.04806	306.6	0.296263	306.6	0.893173	306.6	1.07004
306.8	0.452614	306.8	0.865958	306.8	1.04407	306.8	0.299263	306.8	0.891258	306.8	1.07151
307	0.451726	307	0.864287	307	1.05219	307	0.293027	307	0.88902	307	1.06173
307.2	0.453046	307.2	0.861017	307.2	1.04753	307.2	0.294241	307.2	0.893826	307.2	1.06786
307.4	0.4505	307.4	0.860035	307.4	1.04908	307.4	0.296761	307.4	0.890475	307.4	1.07015
307.6	0.451515	307.6	0.861945	307.6	1.05013	307.6	0.296786	307.6	0.89054	307.6	1.07187
307.8	0.45452	307.8	0.865566	307.8	1.04703	307.8	0.296825	307.8	0.894029	307.8	1.06813
308	0.451526	308	0.863945	308	1.04494	308	0.296757	308	0.889439	308	1.07219
308.2	0.448022	308.2	0.86472	308.2	1.04508	308.2	0.297167	308.2	0.891858	308.2	1.0649
308.4	0.453763	308.4	0.8621	308.4	1.05118	308.4	0.295436	308.4	0.891841	308.4	1.06839
308.6	0.455542	308.6	0.866897	308.6	1.05459	308.6	0.289917	308.6	0.8974	308.6	1.06521
308.8	0.451521	308.8	0.859948	308.8	1.04337	308.8	0.29705	308.8	0.889822	308.8	1.06245
309	0.442954	309	0.860919	309	1.04048	309	0.296285	309	0.886874	309	1.06883
309.2	0.442425	309.2	0.86359	309.2	1.04253	309.2	0.296546	309.2	0.888727	309.2	1.07028
309.4	0.44953	309.4	0.862919	309.4	1.04028	309.4	0.296131	309.4	0.887575	309.4	1.07196
309.6	0.44609	309.6	0.85884	309.6	1.04402	309.6	0.28788	309.6	0.887544	309.6	1.0648
309.8	0.452963	309.8	0.863547	309.8	1.04509	309.8	0.294117	309.8	0.887066	309.8	1.06856
310	0.449466	310	0.86128	310	1.04777	310	0.297409	310	0.890416	310	1.06428
310.2	0.450722	310.2	0.859811	310.2	1.04629	310.2	0.300453	310.2	0.886142	310.2	1.07094
310.4	0.451045	310.4	0.861739	310.4	1.04587	310.4	0.296212	310.4	0.891017	310.4	1.06936
310.6	0.452719	310.6	0.863474	310.6	1.05373	310.6	0.292767	310.6	0.888203	310.6	1.06552
310.8	0.450564	310.8	0.858828	310.8	1.04728	310.8	0.294057	310.8	0.887314	310.8	1.071
311	0.449327	311	0.863589	311	1.04441	311	0.295517	311	0.888639	311	1.06842
311.2	0.448529	311.2	0.871144	311.2	1.04274	311.2	0.294418	311.2	0.886302	311.2	1.06813
311.4	0.446589	311.4	0.864814	311.4	1.04641	311.4	0.293979	311.4	0.896452	311.4	1.06651
311.6	0.452178	311.6	0.85641	311.6	1.04185	311.6	0.293548	311.6	0.885848	311.6	1.06451
311.8	0.45174	311.8	0.861462	311.8	1.05036	311.8	0.291772	311.8	0.882876	311.8	1.06416
312	0.450709	312	0.858521	312	1.04597	312	0.29478	312	0.892434	312	1.07409
312.2	0.452372	312.2	0.865584	312.2	1.04585	312.2	0.295515	312.2	0.882252	312.2	1.06739
312.4	0.449699	312.4	0.861701	312.4	1.04772	312.4	0.293337	312.4	0.881549	312.4	1.06351
312.6	0.448316	312.6	0.863567	312.6	1.03977	312.6	0.293031	312.6	0.887254	312.6	1.05971
312.8	0.453136	312.8	0.864193	312.8	1.0507	312.8	0.301912	312.8	0.883631	312.8	1.07826
313	0.45346	313	0.856686	313	1.04982	313	0.294659	313	0.887849	313	1.07008
313.2	0.448607	313.2	0.861142	313.2	1.04365	313.2	0.299405	313.2	0.886278	313.2	1.07934
313.4	0.449874	313.4	0.854707	313.4	1.03686	313.4	0.291237	313.4	0.887447	313.4	1.06668
313.6	0.453049	313.6	0.861167	313.6	1.04171	313.6	0.297013	313.6	0.884107	313.6	1.06425
313.8	0.448194	313.8	0.860728	313.8	1.04032	313.8	0.294174	313.8	0.884112	313.8	1.0708
314	0.450534	314	0.862098	314	1.05676	314	0.291561	314	0.884454	314	1.07133
314.2	0.451632	314.2	0.86211	314.2	1.04797	314.2	0.295829	314.2	0.883409	314.2	1.07398
314.4	0.44673	314.4	0.859455	314.4	1.04624	314.4	0.29207	314.4	0.885526	314.4	1.07177
314.6	0.449312	314.6	0.860957	314.6	1.04708	314.6	0.299341	314.6	0.883053	314.6	1.0706
314.8	0.446706	314.8	0.864964	314.8	1.04925	314.8	0.290243	314.8	0.875802	314.8	1.05867
315	0.446453	315	0.856739	315	1.0465	315	0.295755	315	0.882222	315	1.06832
315.2	0.448591	315.2	0.860206	315.2	1.04295	315.2	0.290997	315.2	0.883101	315.2	1.06514
315.4	0.44983	315.4	0.861555	315.4	1.04173	315.4	0.298889	315.4	0.880608	315.4	1.06844
315.6	0.450671	315.6	0.85808	315.6	1.04994	315.6	0.289558	315.6	0.884965	315.6	1.06687
315.8	0.44402	315.8	0.856459	315.8	1.04064	315.8	0.295059	315.8	0.87984	315.8	1.06732
316	0.446604	316	0.857829	316	1.03724	316	0.292827	316	0.882639	316	1.07086
316.2	0.449871	316.2	0.86175	316.2	1.04208	316.2	0.301079	316.2	0.886334	316.2	1.06911
316.4	0.450854	316.4	0.860038	316.4	1.04598	316.4	0.293648	316.4	0.881871	316.4	1.06479
316.6	0.447992	316.6	0.859432	316.6	1.04184	316.6	0.295142	316.6	0.880794	316.6	1.07098
316.8	0.452274	316.8	0.856765	316.8	1.04309	316.8	0.290428	316.8	0.883009	316.8	1.05469
317	0.450175	317	0.855807	317	1.03466	317	0.297268	317	0.883261	317	1.07121
317.2	0.447991	317.2	0.862578	317.2	1.03986	317.2	0.294814	317.2	0.880453	317.2	1.0711
317.4	0.456272	317.4	0.858549	317.4	1.0512	317.4	0.297969	317.4	0.884064	317.4	1.07084
317.6	0.452724	317.6	0.854483	317.6	1.04974	317.6	0.297451	317.6	0.881241	317.6	1.0688
317.8	0.44267	317.8	0.860658	317.8	1.03897	317.8	0.299484	317.8	0.880952	317.8	1.07091
318	0.450205	318	0.857208	318	1.04877	318	0.29317	318	0.879527	318	1.06474
318.2	0.452933	318.2	0.860132	318.2	1.04403	318.2	0.297312	318.2	0.880019	318.2	1.06823
318.4	0.445544	318.4	0.860244	318.4	1.04134	318.4	0.295511	318.4	0.87414	318.4	1.06207
318.6	0.447398	318.6	0.860233	318.6	1.04629	318.6	0.294792	318.6	0.881702	318.6	1.06824
318.8	0.453034	318.8	0.859907	318.8	1.04974	318.8	0.296781	318.8	0.879443	318.8	1.0662
319	0.449937	319	0.853453	319	1.05159	319	0.292586	319	0.87951	319	1.06622
319.2	0.447983	319.2	0.859943	319.2	1.04208	319.2	0.299475	319.2	0.868736	319.2	1.06813
319.4	0.450022	319.4	0.857691	319.4	1.04929	319.4	0.300791	319.4	0.878709	319.4	1.0719
319.6	0.447167	319.6	0.857692	319.6	1.04197	319.6	0.297246	319.6	0.875793	319.6	1.06622
319.8	0.447773	319.8	0.8541	319.8	1.05269	319.8	0.298497	319.8	0.881601	319.8	1.07242
320	0.449683	320	0.85729	320	1.04232	320	0.295361	320	0.878687	320	1.07067
320.2	0.447588	320.2	0.856575	320.2	1.05076	320.2	0.294905	320.2	0.878602	320.2	1.06094
320.4	0.449226	320.4	0.85766	320.4	1.04489	320.4	0.296325	320.4	0.876932	320.4	1.06486
320.6	0.447088	320.6	0.858293	320.6	1.04136	320.6	0.300282	320.6	0.873904	320.6	1.06625
320.8	0.45046	320.8	0.859908	320.8	1.04358	320.8	0.294567	320.8	0.874021	320.8	1.0724
321	0.451026	321	0.85392	321	1.0447	321	0.296252	321	0.873062	321	1.06698
321.2	0.451091	321.2	0.853189	321.2	1.04353	321.2	0.2964	321.2	0.8754	321.2	1.07109
321.4	0.445587	321.4	0.858332	321.4	1.03858	321.4	0.298237	321.4	0.87598	321.4	1.06837
321.6	0.448266	321.6	0.858201	321.6	1.04258	321.6	0.301122	321.6	0.87273	321.6	1.07267
321.8	0.453282	321.8	0.85739	321.8	1.04641	321.8	0.296479	321.8	0.874164	321.8	1.07133
322	0.447507	322	0.858839	322	1.04024	322	0.301352	322	0.874225	322	1.07325
322.2	0.446369	322.2	0.85708	322.2	1.04552	322.2	0.293747	322.2	0.874505	322.2	1.06433
322.4	0.44788	322.4	0.853558	322.4	1.04145	322.4	0.299626	322.4	0.877105	322.4	1.07086
322.6	0.450182	322.6	0.853487	322.6	1.05085	322.6	0.295998	322.6	0.87603	322.6	1.0722
322.8	0.447953	322.8	0.858403	322.8	1.03801	322.8	0.295015	322.8	0.878549	322.8	1.07176
323	0.451509	323	0.858706	323	1.03721	323	0.300348	323	0.871398	323	1.07154
323.2	0.453004	323.2	0.85815	323.2	1.04346	323.2	0.292137	323.2	0.876853	323.2	1.06767
323.4	0.451769	323.4	0.859712	323.4	1.04414	323.4	0.298243	323.4	0.870785	323.4	1.07598
323.6	0.450863	323.6	0.8636	323.6	1.04428	323.6	0.297582	323.6	0.872309	323.6	1.06248
323.8	0.448918	323.8	0.850972	323.8	1.04756	323.8	0.29489	323.8	0.870072	323.8	1.06625
324	0.449487	324	0.860361	324	1.04376	324	0.293916	324	0.877787	324	1.06528
324.2	0.454837	324.2	0.853441	324.2	1.04489	324.2	0.301119	324.2	0.876156	324.2	1.07878
324.4	0.446639	324.4	0.854823	324.4	1.03677	324.4	0.297735	324.4	0.867547	324.4	1.07245
324.6	0.448363	324.6	0.854644	324.6	1.03841	324.6	0.295237	324.6	0.871394	324.6	1.07076
324.8	0.448018	324.8	0.850359	324.8	1.0428	324.8	0.296391	324.8	0.865548	324.8	1.06823
325	0.455998	325	0.854979	325	1.04557	325	0.297043	325	0.867308	325	1.07074
325.2	0.44567	325.2	0.854252	325.2	1.03602	325.2	0.296807	325.2	0.875943	325.2	1.06933
325.4	0.445497	325.4	0.85535	325.4	1.03614	325.4	0.294068	325.4	0.869887	325.4	1.07255
325.6	0.452968	325.6	0.85319	325.6	1.03616	325.6	0.292036	325.6	0.867491	325.6	1.06242
325.8	0.444334	325.8	0.862644	325.8	1.03875	325.8	0.296854	325.8	0.869064	325.8	1.07976
326	0.451435	326	0.855447	326	1.04277	326	0.296658	326	0.869808	326	1.07266
326.2	0.446804	326.2	0.85244	326.2	1.04226	326.2	0.297345	326.2	0.873872	326.2	1.07155
326.4	0.448125	326.4	0.856617	326.4	1.04044	326.4	0.294754	326.4	0.871967	326.4	1.06539
326.6	0.444792	326.6	0.854573	326.6	1.0327	326.6	0.295542	326.6	0.870779	326.6	1.06319
326.8	0.450812	326.8	0.855404	326.8	1.05049	326.8	0.294761	326.8	0.869224	326.8	1.05895
327	0.448422	327	0.863399	327	1.04189	327	0.297203	327	0.870049	327	1.06951
327.2	0.44918	327.2	0.862719	327.2	1.04236	327.2	0.298946	327.2	0.866986	327.2	1.07174
327.4	0.446034	327.4	0.857665	327.4	1.03816	327.4	0.299237	327.4	0.866602	327.4	1.06752
327.6	0.446555	327.6	0.852708	327.6	1.03392	327.6	0.291974	327.6	0.869966	327.6	1.06306
327.8	0.44954	327.8	0.857469	327.8	1.04067	327.8	0.297393	327.8	0.863784	327.8	1.07204
328	0.446637	328	0.855164	328	1.0393	328	0.298017	328	0.865309	328	1.06579
328.2	0.451071	328.2	0.856916	328.2	1.04461	328.2	0.294931	328.2	0.865362	328.2	1.06087
328.4	0.452216	328.4	0.853709	328.4	1.04545	328.4	0.291805	328.4	0.873101	328.4	1.06756
328.6	0.4499	328.6	0.851455	328.6	1.04031	328.6	0.297092	328.6	0.87017	328.6	1.06732
328.8	0.448392	328.8	0.855641	328.8	1.03905	328.8	0.29234	328.8	0.871983	328.8	1.06926
329	0.443934	329	0.853786	329	1.04001	329	0.293434	329	0.871657	329	1.06494
329.2	0.450834	329.2	0.858934	329.2	1.04154	329.2	0.295066	329.2	0.866505	329.2	1.06289
329.4	0.449521	329.4	0.851812	329.4	1.03725	329.4	0.29373	329.4	0.861885	329.4	1.07118
329.6	0.445193	329.6	0.855635	329.6	1.03316	329.6	0.289575	329.6	0.866084	329.6	1.065
329.8	0.453587	329.8	0.855504	329.8	1.04045	329.8	0.299386	329.8	0.86467	329.8	1.07009
330	0.451246	330	0.854635	330	1.04259	330	0.297754	330	0.875542	330	1.06449
330.2	0.447182	330.2	0.856238	330.2	1.04086	330.2	0.29589	330.2	0.867056	330.2	1.0687
330.4	0.447725	330.4	0.854039	330.4	1.04102	330.4	0.295585	330.4	0.869484	330.4	1.07202
330.6	0.448872	330.6	0.856104	330.6	1.04191	330.6	0.295739	330.6	0.869107	330.6	1.0643
330.8	0.446598	330.8	0.85432	330.8	1.03816	330.8	0.30187	330.8	0.865377	330.8	1.0714
331	0.450113	331	0.856368	331	1.04771	331	0.294849	331	0.863893	331	1.06901
331.2	0.446354	331.2	0.856809	331.2	1.04103	331.2	0.296947	331.2	0.867408	331.2	1.06865
331.4	0.447172	331.4	0.853052	331.4	1.03457	331.4	0.296681	331.4	0.860106	331.4	1.06656
331.6	0.4479	331.6	0.85372	331.6	1.03628	331.6	0.290831	331.6	0.868038	331.6	1.06532
331.8	0.453907	331.8	0.849258	331.8	1.05041	331.8	0.291197	331.8	0.863514	331.8	1.06759
332	0.445718	332	0.858097	332	1.03661	332	0.293014	332	0.86219	332	1.06933
332.2	0.443369	332.2	0.855266	332.2	1.03638	332.2	0.299311	332.2	0.859437	332.2	1.07504
332.4	0.446949	332.4	0.849836	332.4	1.03996	332.4	0.288441	332.4	0.866901	332.4	1.07461
332.6	0.453661	332.6	0.851528	332.6	1.03976	332.6	0.291325	332.6	0.864547	332.6	1.06194
332.8	0.450593	332.8	0.855268	332.8	1.03839	332.8	0.291436	332.8	0.864429	332.8	1.06732
333	0.446046	333	0.853893	333	1.0397	333	0.296076	333	0.869643	333	1.07667
333.2	0.449695	333.2	0.853605	333.2	1.04198	333.2	0.297082	333.2	0.866961	333.2	1.06831
333.4	0.442713	333.4	0.859138	333.4	1.03254	333.4	0.292343	333.4	0.864383	333.4	1.05598
333.6	0.447615	333.6	0.849703	333.6	1.04328	333.6	0.296063	333.6	0.864912	333.6	1.06861
333.8	0.451289	333.8	0.851862	333.8	1.0414	333.8	0.293096	333.8	0.86069	333.8	1.05811
334	0.444283	334	0.84814	334	1.0362	334	0.298183	334	0.864652	334	1.06736
334.2	0.452558	334.2	0.852425	334.2	1.0453	334.2	0.297317	334.2	0.865779	334.2	1.06549
334.4	0.446007	334.4	0.848042	334.4	1.04194	334.4	0.293916	334.4	0.869455	334.4	1.06337
334.6	0.447752	334.6	0.845366	334.6	1.04054	334.6	0.30042	334.6	0.863301	334.6	1.06825
334.8	0.440262	334.8	0.855521	334.8	1.03498	334.8	0.289123	334.8	0.86071	334.8	1.06845
335	0.449394	335	0.855513	335	1.03763	335	0.293564	335	0.868396	335	1.06974
335.2	0.44755	335.2	0.847119	335.2	1.0372	335.2	0.297936	335.2	0.860714	335.2	1.07194
335.4	0.449115	335.4	0.854129	335.4	1.04402	335.4	0.293019	335.4	0.858626	335.4	1.06918
335.6	0.450966	335.6	0.855142	335.6	1.04546	335.6	0.295788	335.6	0.857575	335.6	1.0694
335.8	0.449181	335.8	0.855487	335.8	1.04048	335.8	0.294489	335.8	0.857535	335.8	1.07458
336	0.443327	336	0.858528	336	1.03408	336	0.292074	336	0.86619	336	1.0627
336.2	0.445552	336.2	0.846993	336.2	1.03853	336.2	0.292515	336.2	0.862246	336.2	1.06407
336.4	0.446827	336.4	0.849609	336.4	1.03655	336.4	0.29313	336.4	0.865805	336.4	1.07589
336.6	0.449	336.6	0.853016	336.6	1.04672	336.6	0.296191	336.6	0.864295	336.6	1.06752
336.8	0.447118	336.8	0.852907	336.8	1.03469	336.8	0.295842	336.8	0.86213	336.8	1.06718
337	0.448318	337	0.851896	337	1.04035	337	0.293977	337	0.857903	337	1.06463
337.2	0.452563	337.2	0.850246	337.2	1.03968	337.2	0.291861	337.2	0.858993	337.2	1.06548
337.4	0.445839	337.4	0.852329	337.4	1.04309	337.4	0.295935	337.4	0.860964	337.4	1.07211
337.6	0.447219	337.6	0.851344	337.6	1.03597	337.6	0.294839	337.6	0.862985	337.6	1.0664
337.8	0.444045	337.8	0.851559	337.8	1.04065	337.8	0.295441	337.8	0.853697	337.8	1.07202
338	0.447602	338	0.85276	338	1.03384	338	0.293153	338	0.858545	338	1.0691
338.2	0.450544	338.2	0.852285	338.2	1.03761	338.2	0.293174	338.2	0.858043	338.2	1.06353
338.4	0.44569	338.4	0.848665	338.4	1.03883	338.4	0.29484	338.4	0.855125	338.4	1.06923
338.6	0.443363	338.6	0.850159	338.6	1.0392	338.6	0.29664	338.6	0.858996	338.6	1.06418
338.8	0.448732	338.8	0.854671	338.8	1.03204	338.8	0.301677	338.8	0.857012	338.8	1.07058
339	0.451629	339	0.852122	339	1.04053	339	0.297341	339	0.855301	339	1.06678
339.2	0.445071	339.2	0.85685	339.2	1.03846	339.2	0.29039	339.2	0.860056	339.2	1.06482
339.4	0.443336	339.4	0.85376	339.4	1.03728	339.4	0.290677	339.4	0.858118	339.4	1.06221
339.6	0.446898	339.6	0.844877	339.6	1.0415	339.6	0.296611	339.6	0.853833	339.6	1.06822
339.8	0.44166	339.8	0.846316	339.8	1.03107	339.8	0.298494	339.8	0.859237	339.8	1.07342
340	0.447001	340	0.846329	340	1.03401	340	0.295148	340	0.858682	340	1.06958
340.2	0.443446	340.2	0.856423	340.2	1.03122	340.2	0.289448	340.2	0.856848	340.2	1.06678
340.4	0.443891	340.4	0.847101	340.4	1.0393	340.4	0.290173	340.4	0.861397	340.4	1.07002
340.6	0.445552	340.6	0.846525	340.6	1.04095	340.6	0.298177	340.6	0.860446	340.6	1.07144
340.8	0.449342	340.8	0.852876	340.8	1.03796	340.8	0.300636	340.8	0.858023	340.8	1.0722
341	0.449063	341	0.847512	341	1.0405	341	0.299055	341	0.858226	341	1.06872
341.2	0.444445	341.2	0.855243	341.2	1.03209	341.2	0.296948	341.2	0.851844	341.2	1.07035
341.4	0.441284	341.4	0.847801	341.4	1.03148	341.4	0.298042	341.4	0.851192	341.4	1.07705
341.6	0.442939	341.6	0.848962	341.6	1.02871	341.6	0.296599	341.6	0.855552	341.6	1.07291
341.8	0.452142	341.8	0.850449	341.8	1.03839	341.8	0.294368	341.8	0.854984	341.8	1.07102
342	0.442604	342	0.852045	342	1.03817	342	0.301469	342	0.857656	342	1.07157
342.2	0.444444	342.2	0.847643	342.2	1.03267	342.2	0.296144	342.2	0.857861	342.2	1.06844
342.4	0.446644	342.4	0.848834	342.4	1.03879	342.4	0.294178	342.4	0.852343	342.4	1.07007
342.6	0.445907	342.6	0.855071	342.6	1.03824	342.6	0.291513	342.6	0.853539	342.6	1.06544
342.8	0.448016	342.8	0.85278	342.8	1.04038	342.8	0.296262	342.8	0.852488	342.8	1.0623
343	0.448508	343	0.849882	343	1.04447	343	0.294062	343	0.854419	343	1.06858
343.2	0.446631	343.2	0.847298	343.2	1.03515	343.2	0.293667	343.2	0.855065	343.2	1.06527
343.4	0.444099	343.4	0.84984	343.4	1.03528	343.4	0.29909	343.4	0.848988	343.4	1.0655
343.6	0.442434	343.6	0.852915	343.6	1.03462	343.6	0.298953	343.6	0.855931	343.6	1.07446
343.8	0.446996	343.8	0.85416	343.8	1.03064	343.8	0.293256	343.8	0.857242	343.8	1.06216
344	0.447144	344	0.847397	344	1.03862	344	0.292367	344	0.855004	344	1.07488
344.2	0.44714	344.2	0.850091	344.2	1.04249	344.2	0.29235	344.2	0.853751	344.2	1.06991
344.4	0.44973	344.4	0.842502	344.4	1.03502	344.4	0.293089	344.4	0.853174	344.4	1.06336
344.6	0.442797	344.6	0.850903	344.6	1.02929	344.6	0.295087	344.6	0.852011	344.6	1.07152
344.8	0.447249	344.8	0.847254	344.8	1.037	344.8	0.297084	344.8	0.850306	344.8	1.06811
345	0.444419	345	0.848152	345	1.03507	345	0.297633	345	0.85565	345	1.07129
345.2	0.442935	345.2	0.851206	345.2	1.03116	345.2	0.291575	345.2	0.845217	345.2	1.06454
345.4	0.449668	345.4	0.853688	345.4	1.0337	345.4	0.28753	345.4	0.854662	345.4	1.06698
345.6	0.446447	345.6	0.848966	345.6	1.04086	345.6	0.290813	345.6	0.855401	345.6	1.0642
345.8	0.451541	345.8	0.849291	345.8	1.03757	345.8	0.297078	345.8	0.856977	345.8	1.07462
346	0.448241	346	0.848031	346	1.03918	346	0.292181	346	0.847473	346	1.06242
346.2	0.445266	346.2	0.844335	346.2	1.03759	346.2	0.291258	346.2	0.849057	346.2	1.06207
346.4	0.442711	346.4	0.851919	346.4	1.0352	346.4	0.291782	346.4	0.848972	346.4	1.05806
346.6	0.446666	346.6	0.850966	346.6	1.03825	346.6	0.298318	346.6	0.849313	346.6	1.07197
346.8	0.443961	346.8	0.844988	346.8	1.03993	346.8	0.303704	346.8	0.85696	346.8	1.07307
347	0.444669	347	0.849518	347	1.03157	347	0.299278	347	0.852201	347	1.07549
347.2	0.446798	347.2	0.851249	347.2	1.03937	347.2	0.302224	347.2	0.851572	347.2	1.08111
347.4	0.446325	347.4	0.842139	347.4	1.03166	347.4	0.291281	347.4	0.852241	347.4	1.06618
347.6	0.447943	347.6	0.849271	347.6	1.03716	347.6	0.294544	347.6	0.850833	347.6	1.07075
347.8	0.444012	347.8	0.849189	347.8	1.02773	347.8	0.298981	347.8	0.856234	347.8	1.07179
348	0.439743	348	0.84869	348	1.03069	348	0.296456	348	0.846201	348	1.06416
348.2	0.44039	348.2	0.851159	348.2	1.03082	348.2	0.296996	348.2	0.850361	348.2	1.06976
348.4	0.442251	348.4	0.847529	348.4	1.02992	348.4	0.292459	348.4	0.847177	348.4	1.06022
348.6	0.447384	348.6	0.848531	348.6	1.04145	348.6	0.299046	348.6	0.846285	348.6	1.07674
348.8	0.444509	348.8	0.849328	348.8	1.0374	348.8	0.295235	348.8	0.848532	348.8	1.07102
349	0.446222	349	0.845805	349	1.03131	349	0.292157	349	0.849234	349	1.06859
349.2	0.450387	349.2	0.846149	349.2	1.03887	349.2	0.294908	349.2	0.843097	349.2	1.06992
349.4	0.447223	349.4	0.843864	349.4	1.03214	349.4	0.296921	349.4	0.842402	349.4	1.07138
349.6	0.445746	349.6	0.848133	349.6	1.03326	349.6	0.29414	349.6	0.846769	349.6	1.06469
349.8	0.449226	349.8	0.848772	349.8	1.03888	349.8	0.295194	349.8	0.844045	349.8	1.06875
350	0.446019	350	0.850005	350	1.03987	350	0.298231	350	0.85466	350	1.06966
350.2	0.448572	350.2	0.851057	350.2	1.03021	350.2	0.290871	350.2	0.846332	350.2	1.06746
350.4	0.443151	350.4	0.849434	350.4	1.03508	350.4	0.298664	350.4	0.846354	350.4	1.07138
350.6	0.444506	350.6	0.850231	350.6	1.02913	350.6	0.293181	350.6	0.848171	350.6	1.07519
350.8	0.441377	350.8	0.847726	350.8	1.02679	350.8	0.293505	350.8	0.850138	350.8	1.07077
351	0.444178	351	0.84724	351	1.03869	351	0.29722	351	0.850984	351	1.07197
351.2	0.442166	351.2	0.843801	351.2	1.03015	351.2	0.29737	351.2	0.844487	351.2	1.07029
351.4	0.443314	351.4	0.848896	351.4	1.03642	351.4	0.29414	351.4	0.850048	351.4	1.07248
351.6	0.438276	351.6	0.857266	351.6	1.02706	351.6	0.294936	351.6	0.840067	351.6	1.07573
351.8	0.4466	351.8	0.84371	351.8	1.03079	351.8	0.299434	351.8	0.851519	351.8	1.0673
352	0.445384	352	0.845329	352	1.03405	352	0.297441	352	0.850832	352	1.07021
352.2	0.449667	352.2	0.845593	352.2	1.03451	352.2	0.29643	352.2	0.838221	352.2	1.07063
352.4	0.443381	352.4	0.844831	352.4	1.03303	352.4	0.300384	352.4	0.843744	352.4	1.06531
352.6	0.450571	352.6	0.847367	352.6	1.03851	352.6	0.29529	352.6	0.84271	352.6	1.07073
352.8	0.445478	352.8	0.849038	352.8	1.0354	352.8	0.297313	352.8	0.848698	352.8	1.06632
353	0.444544	353	0.845344	353	1.03231	353	0.30017	353	0.845194	353	1.07198
353.2	0.44294	353.2	0.850265	353.2	1.03283	353.2	0.295177	353.2	0.849039	353.2	1.067
353.4	0.445739	353.4	0.847818	353.4	1.03206	353.4	0.293967	353.4	0.852485	353.4	1.07311
353.6	0.44145	353.6	0.843743	353.6	1.03538	353.6	0.293308	353.6	0.84884	353.6	1.06845
353.8	0.444475	353.8	0.843577	353.8	1.03943	353.8	0.293101	353.8	0.848048	353.8	1.06616
354	0.441557	354	0.845587	354	1.04075	354	0.298607	354	0.843845	354	1.07264
354.2	0.444734	354.2	0.846273	354.2	1.0365	354.2	0.290466	354.2	0.843688	354.2	1.06634
354.4	0.449651	354.4	0.848726	354.4	1.03347	354.4	0.297433	354.4	0.840531	354.4	1.07369
354.6	0.446802	354.6	0.848023	354.6	1.03733	354.6	0.291757	354.6	0.847731	354.6	1.06675
354.8	0.443734	354.8	0.84241	354.8	1.03007	354.8	0.300208	354.8	0.840098	354.8	1.06371
355	0.445243	355	0.843702	355	1.0317	355	0.293082	355	0.842747	355	1.06843
355.2	0.447238	355.2	0.850914	355.2	1.03614	355.2	0.295693	355.2	0.837807	355.2	1.06205
355.4	0.441767	355.4	0.844514	355.4	1.03555	355.4	0.296675	355.4	0.842992	355.4	1.0678
355.6	0.440201	355.6	0.845264	355.6	1.03402	355.6	0.296763	355.6	0.845335	355.6	1.06576
355.8	0.442964	355.8	0.846139	355.8	1.03246	355.8	0.294797	355.8	0.843851	355.8	1.06974
356	0.447299	356	0.845579	356	1.02294	356	0.291989	356	0.839338	356	1.06695
356.2	0.442603	356.2	0.839805	356.2	1.02968	356.2	0.298697	356.2	0.841912	356.2	1.07287
356.4	0.443056	356.4	0.840862	356.4	1.03312	356.4	0.299449	356.4	0.84162	356.4	1.06812
356.6	0.439396	356.6	0.842703	356.6	1.02728	356.6	0.292003	356.6	0.843119	356.6	1.05641
356.8	0.447559	356.8	0.848522	356.8	1.03998	356.8	0.293145	356.8	0.845511	356.8	1.06717
357	0.440364	357	0.843674	357	1.03192	357	0.292762	357	0.83981	357	1.06735
357.2	0.44369	357.2	0.840799	357.2	1.0364	357.2	0.295482	357.2	0.840194	357.2	1.06906
357.4	0.445017	357.4	0.848592	357.4	1.03279	357.4	0.295909	357.4	0.844752	357.4	1.06917
357.6	0.449067	357.6	0.846427	357.6	1.03569	357.6	0.293578	357.6	0.842621	357.6	1.06382
357.8	0.443616	357.8	0.845683	357.8	1.02662	357.8	0.292983	357.8	0.842356	357.8	1.06794
358	0.44734	358	0.845944	358	1.02685	358	0.294199	358	0.843882	358	1.07169
358.2	0.444487	358.2	0.851393	358.2	1.03468	358.2	0.297692	358.2	0.843303	358.2	1.07755
358.4	0.446286	358.4	0.844406	358.4	1.0311	358.4	0.294765	358.4	0.838415	358.4	1.06288
358.6	0.441671	358.6	0.852592	358.6	1.02873	358.6	0.296519	358.6	0.837658	358.6	1.07471
358.8	0.441514	358.8	0.846361	358.8	1.03084	358.8	0.295206	358.8	0.843981	358.8	1.06315
359	0.442576	359	0.84447	359	1.02897	359	0.290195	359	0.835017	359	1.06698
359.2	0.445928	359.2	0.845407	359.2	1.03256	359.2	0.296624	359.2	0.837765	359.2	1.06659
359.4	0.446008	359.4	0.840526	359.4	1.03517	359.4	0.298459	359.4	0.838942	359.4	1.07784
359.6	0.43833	359.6	0.845749	359.6	1.03361	359.6	0.299332	359.6	0.842918	359.6	1.07121
359.8	0.440575	359.8	0.84515	359.8	1.0279	359.8	0.296525	359.8	0.840466	359.8	1.06402
360	0.441605	360	0.840543	360	1.03066	360	0.295896	360	0.837183	360	1.07213
360.2	0.444387	360.2	0.842027	360.2	1.03274	360.2	0.295486	360.2	0.838561	360.2	1.05944
360.4	0.446193	360.4	0.848706	360.4	1.03354	360.4	0.300189	360.4	0.839744	360.4	1.06985
360.6	0.440334	360.6	0.843831	360.6	1.0287	360.6	0.294971	360.6	0.839658	360.6	1.06594
360.8	0.448212	360.8	0.844274	360.8	1.03644	360.8	0.293653	360.8	0.838122	360.8	1.06891
361	0.439829	361	0.846778	361	1.03066	361	0.293867	361	0.840193	361	1.07144
361.2	0.440177	361.2	0.844449	361.2	1.02362	361.2	0.293261	361.2	0.839851	361.2	1.06113
361.4	0.4489	361.4	0.839093	361.4	1.02857	361.4	0.286114	361.4	0.835498	361.4	1.06349
361.6	0.443527	361.6	0.842478	361.6	1.03145	361.6	0.30077	361.6	0.845949	361.6	1.07001
361.8	0.444328	361.8	0.842463	361.8	1.03113	361.8	0.291499	361.8	0.838354	361.8	1.06445
362	0.44025	362	0.846257	362	1.02898	362	0.294068	362	0.831911	362	1.07066
362.2	0.445206	362.2	0.841864	362.2	1.03009	362.2	0.293895	362.2	0.83101	362.2	1.06695
362.4	0.443496	362.4	0.844951	362.4	1.03417	362.4	0.298681	362.4	0.838695	362.4	1.07102
362.6	0.446925	362.6	0.845267	362.6	1.03867	362.6	0.296671	362.6	0.837756	362.6	1.07889
362.8	0.441954	362.8	0.845302	362.8	1.03333	362.8	0.298046	362.8	0.837557	362.8	1.06459
363	0.444523	363	0.842513	363	1.03364	363	0.300835	363	0.838626	363	1.07704
363.2	0.44789	363.2	0.842581	363.2	1.02876	363.2	0.299185	363.2	0.837599	363.2	1.07267
363.4	0.437474	363.4	0.840742	363.4	1.03077	363.4	0.294067	363.4	0.838791	363.4	1.07033
363.6	0.443754	363.6	0.840175	363.6	1.03345	363.6	0.294349	363.6	0.83296	363.6	1.07253
363.8	0.449029	363.8	0.838289	363.8	1.03675	363.8	0.295371	363.8	0.835002	363.8	1.06696
364	0.440317	364	0.842385	364	1.02812	364	0.289386	364	0.833792	364	1.06052
364.2	0.444834	364.2	0.840964	364.2	1.03187	364.2	0.298324	364.2	0.835932	364.2	1.06902
364.4	0.437878	364.4	0.839371	364.4	1.02681	364.4	0.294266	364.4	0.83635	364.4	1.07099
364.6	0.444891	364.6	0.847338	364.6	1.03008	364.6	0.300809	364.6	0.840099	364.6	1.08056
364.8	0.446001	364.8	0.837287	364.8	1.03372	364.8	0.295216	364.8	0.836129	364.8	1.06803
365	0.443082	365	0.847329	365	1.03102	365	0.291793	365	0.834996	365	1.06849
365.2	0.440061	365.2	0.83632	365.2	1.02728	365.2	0.297469	365.2	0.834168	365.2	1.07231
365.4	0.442134	365.4	0.841244	365.4	1.03193	365.4	0.290878	365.4	0.832303	365.4	1.06436
365.6	0.448708	365.6	0.840499	365.6	1.03578	365.6	0.296951	365.6	0.831801	365.6	1.07638
365.8	0.442321	365.8	0.845208	365.8	1.0325	365.8	0.299742	365.8	0.837929	365.8	1.07603
366	0.442977	366	0.842927	366	1.02849	366	0.299944	366	0.835952	366	1.07706
366.2	0.437939	366.2	0.842544	366.2	1.0231	366.2	0.289233	366.2	0.832478	366.2	1.06409
366.4	0.442719	366.4	0.837748	366.4	1.03586	366.4	0.302899	366.4	0.834539	366.4	1.07272
366.6	0.440495	366.6	0.843903	366.6	1.03417	366.6	0.292411	366.6	0.834863	366.6	1.06629
366.8	0.443602	366.8	0.837818	366.8	1.03456	366.8	0.295377	366.8	0.835719	366.8	1.07047
367	0.442259	367	0.846115	367	1.03144	367	0.294595	367	0.831203	367	1.06858
367.2	0.441572	367.2	0.841039	367.2	1.02334	367.2	0.292131	367.2	0.830454	367.2	1.07223
367.4	0.440356	367.4	0.842478	367.4	1.02936	367.4	0.293617	367.4	0.832287	367.4	1.07069
367.6	0.446946	367.6	0.838436	367.6	1.02606	367.6	0.299277	367.6	0.831946	367.6	1.06776
367.8	0.436619	367.8	0.836538	367.8	1.03132	367.8	0.29539	367.8	0.834294	367.8	1.07199
368	0.449151	368	0.844522	368	1.03387	368	0.2977	368	0.832668	368	1.06621
368.2	0.443608	368.2	0.842216	368.2	1.02654	368.2	0.29529	368.2	0.835699	368.2	1.07332
368.4	0.438171	368.4	0.832899	368.4	1.02833	368.4	0.298232	368.4	0.82959	368.4	1.06427
368.6	0.438824	368.6	0.842862	368.6	1.02397	368.6	0.293558	368.6	0.830115	368.6	1.07329
368.8	0.436461	368.8	0.837502	368.8	1.0249	368.8	0.29631	368.8	0.828364	368.8	1.07058
369	0.445451	369	0.839849	369	1.03596	369	0.296128	369	0.830573	369	1.06828
369.2	0.438016	369.2	0.835503	369.2	1.02017	369.2	0.291139	369.2	0.822294	369.2	1.07197
369.4	0.439203	369.4	0.835547	369.4	1.02922	369.4	0.293814	369.4	0.837342	369.4	1.06114
369.6	0.443345	369.6	0.839535	369.6	1.0362	369.6	0.29377	369.6	0.829629	369.6	1.0648
369.8	0.442858	369.8	0.845067	369.8	1.03236	369.8	0.298044	369.8	0.833569	369.8	1.06835
370	0.44379	370	0.834845	370	1.03355	370	0.295497	370	0.829187	370	1.06829
370.2	0.438619	370.2	0.842862	370.2	1.02768	370.2	0.302263	370.2	0.83062	370.2	1.07787
370.4	0.443743	370.4	0.835036	370.4	1.03423	370.4	0.295117	370.4	0.830762	370.4	1.06641
370.6	0.441898	370.6	0.841762	370.6	1.03164	370.6	0.295148	370.6	0.83446	370.6	1.07269
370.8	0.44127	370.8	0.84037	370.8	1.02685	370.8	0.2964	370.8	0.829876	370.8	1.06891
371	0.441294	371	0.844178	371	1.03078	371	0.298621	371	0.829089	371	1.06995
371.2	0.445698	371.2	0.842098	371.2	1.02541	371.2	0.292361	371.2	0.835767	371.2	1.06503
371.4	0.443225	371.4	0.843439	371.4	1.02821	371.4	0.289743	371.4	0.826123	371.4	1.06857
371.6	0.439654	371.6	0.840014	371.6	1.03067	371.6	0.298418	371.6	0.831265	371.6	1.06957
371.8	0.441386	371.8	0.842865	371.8	1.02732	371.8	0.296364	371.8	0.827831	371.8	1.0673
372	0.447367	372	0.837178	372	1.03349	372	0.289831	372	0.828311	372	1.06203
372.2	0.43953	372.2	0.839854	372.2	1.02677	372.2	0.295272	372.2	0.831696	372.2	1.06508
372.4	0.440978	372.4	0.84188	372.4	1.02712	372.4	0.300339	372.4	0.8268	372.4	1.07338
372.6	0.443754	372.6	0.838061	372.6	1.02467	372.6	0.293933	372.6	0.824816	372.6	1.06939
372.8	0.445925	372.8	0.839576	372.8	1.02886	372.8	0.301624	372.8	0.830275	372.8	1.07086
373	0.436798	373	0.844091	373	1.02665	373	0.295006	373	0.829119	373	1.06692
373.2	0.448553	373.2	0.835134	373.2	1.02845	373.2	0.297362	373.2	0.82525	373.2	1.06564
373.4	0.442125	373.4	0.842683	373.4	1.03466	373.4	0.292953	373.4	0.830556	373.4	1.0685
373.6	0.44739	373.6	0.837133	373.6	1.03421	373.6	0.29643	373.6	0.826941	373.6	1.07355
373.8	0.434774	373.8	0.841605	373.8	1.02759	373.8	0.294919	373.8	0.822004	373.8	1.06746
374	0.438467	374	0.836356	374	1.03082	374	0.296314	374	0.827168	374	1.067
374.2	0.447148	374.2	0.841109	374.2	1.03264	374.2	0.296008	374.2	0.832226	374.2	1.06642
374.4	0.437538	374.4	0.841544	374.4	1.02707	374.4	0.291822	374.4	0.824213	374.4	1.0644
374.6	0.439367	374.6	0.838612	374.6	1.02831	374.6	0.29358	374.6	0.829118	374.6	1.07072
374.8	0.442081	374.8	0.836121	374.8	1.02551	374.8	0.301749	374.8	0.826753	374.8	1.07299
375	0.442539	375	0.843718	375	1.03113	375	0.29866	375	0.829386	375	1.07077
375.2	0.440475	375.2	0.844177	375.2	1.02461	375.2	0.292423	375.2	0.820364	375.2	1.06434
375.4	0.443358	375.4	0.83848	375.4	1.03044	375.4	0.295125	375.4	0.825924	375.4	1.06739
375.6	0.445399	375.61	0.834196	375.6	1.03038	375.6	0.2987	375.6	0.826954	375.6	1.0662
375.8	0.442824	375.8	0.838796	375.8	1.02666	375.8	0.298434	375.8	0.822747	375.8	1.07267
376	0.44301	376	0.840043	376	1.02776	376	0.29832	376	0.828569	376	1.06533
376.2	0.440962	376.2	0.844163	376.2	1.02418	376.2	0.295776	376.2	0.825441	376.2	1.07248
376.4	0.444909	376.4	0.839504	376.4	1.0297	376.4	0.296162	376.4	0.826559	376.4	1.06873
376.6	0.442172	376.6	0.840666	376.6	1.02376	376.6	0.293855	376.6	0.828967	376.6	1.06351
376.8	0.441951	376.8	0.835526	376.8	1.02984	376.8	0.295559	376.8	0.825494	376.8	1.06618
377	0.443086	377	0.834162	377	1.03214	377	0.298856	377	0.826768	377	1.0663
377.2	0.439726	377.2	0.832278	377.2	1.02579	377.2	0.293987	377.2	0.82431	377.2	1.06896
377.4	0.443459	377.4	0.842636	377.4	1.02194	377.4	0.297719	377.4	0.82116	377.4	1.06695
377.6	0.43992	377.6	0.83835	377.6	1.02883	377.6	0.2942	377.6	0.824029	377.6	1.06836
377.8	0.445563	377.8	0.836524	377.8	1.03195	377.8	0.29613	377.8	0.825663	377.8	1.06939
378	0.441609	378	0.834767	378	1.0344	378	0.29757	378	0.819918	378	1.07266
378.2	0.440673	378.2	0.839132	378.2	1.02745	378.2	0.297809	378.2	0.828458	378.2	1.07243
378.4	0.4385	378.4	0.840066	378.4	1.02175	378.4	0.292879	378.4	0.821257	378.4	1.06395
378.6	0.439686	378.6	0.842041	378.6	1.02391	378.6	0.299052	378.6	0.822103	378.6	1.07362
378.8	0.437884	378.8	0.836886	378.8	1.02773	378.8	0.301356	378.8	0.821422	378.8	1.07963
379	0.436555	379	0.841232	379	1.02481	379	0.28896	379	0.825805	379	1.06244
379.2	0.442592	379.2	0.83643	379.2	1.03783	379.2	0.296488	379.2	0.825767	379.2	1.0697
379.4	0.435019	379.4	0.837958	379.4	1.02001	379.4	0.293318	379.4	0.823384	379.4	1.07423
379.6	0.442559	379.6	0.838546	379.6	1.02615	379.6	0.297716	379.6	0.826236	379.6	1.0741
379.8	0.43809	379.8	0.835453	379.8	1.02085	379.8	0.296835	379.8	0.827607	379.8	1.06875
380	0.44358	380	0.839723	380	1.03444	380	0.293636	380	0.819107	380	1.06961
380.2	0.434207	380.2	0.836686	380.2	1.02244	380.2	0.296977	380.2	0.82956	380.2	1.07027
380.4	0.439244	380.4	0.836537	380.4	1.02605	380.4	0.298306	380.4	0.823457	380.4	1.06397
380.6	0.439664	380.6	0.840903	380.6	1.02255	380.6	0.296586	380.6	0.822751	380.6	1.0661
380.8	0.432856	380.8	0.833823	380.8	1.01834	380.8	0.297011	380.8	0.827514	380.8	1.06994
381	0.441603	381	0.836258	381	1.02461	381	0.300952	381	0.820354	381	1.07127
381.2	0.444758	381.2	0.83695	381.2	1.03625	381.2	0.294894	381.2	0.821135	381.2	1.06491
381.4	0.436029	381.4	0.838491	381.4	1.0191	381.4	0.296447	381.4	0.81665	381.4	1.06806
381.6	0.434178	381.6	0.842723	381.6	1.02632	381.6	0.29647	381.6	0.825421	381.6	1.07088
381.8	0.437262	381.8	0.839294	381.8	1.03084	381.8	0.301452	381.8	0.82093	381.8	1.06963
382	0.443047	382	0.839753	382	1.02733	382	0.29735	382	0.818464	382	1.06889
382.2	0.438318	382.2	0.834344	382.2	1.02065	382.2	0.289664	382.2	0.819582	382.2	1.05458
382.4	0.438861	382.4	0.839933	382.4	1.02676	382.4	0.294575	382.4	0.819843	382.4	1.07593
382.6	0.440945	382.6	0.839414	382.6	1.02408	382.6	0.294864	382.6	0.821703	382.6	1.06934
382.8	0.436793	382.8	0.838054	382.8	1.02302	382.8	0.295585	382.8	0.817744	382.8	1.07363
383	0.441822	383	0.830503	383	1.02588	383	0.29752	383	0.822059	383	1.07177
383.2	0.443596	383.2	0.839073	383.2	1.02274	383.2	0.292054	383.2	0.818587	383.2	1.0659
383.4	0.439078	383.4	0.833956	383.4	1.02468	383.4	0.293081	383.4	0.818995	383.4	1.06973
383.6	0.44006	383.6	0.835118	383.6	1.02165	383.6	0.292658	383.6	0.823682	383.6	1.06255
383.8	0.442109	383.8	0.83643	383.8	1.02801	383.8	0.293273	383.8	0.820349	383.8	1.06783
384	0.444226	384	0.835168	384	1.02813	384	0.297081	384	0.816347	384	1.0646
384.2	0.442615	384.2	0.831428	384.2	1.01946	384.2	0.292291	384.2	0.821586	384.2	1.06717
384.4	0.442561	384.4	0.840548	384.4	1.02638	384.4	0.302309	384.4	0.821288	384.4	1.07423
384.6	0.438373	384.6	0.840632	384.6	1.02646	384.6	0.295139	384.6	0.816641	384.6	1.06694
384.8	0.445109	384.8	0.838685	384.8	1.02925	384.8	0.294406	384.8	0.817329	384.8	1.06966
385	0.436346	385	0.839164	385	1.02698	385	0.290953	385	0.820801	385	1.06001
385.2	0.438758	385.2	0.832255	385.2	1.02594	385.2	0.293048	385.2	0.820151	385.2	1.06667
385.4	0.446135	385.4	0.834258	385.4	1.03205	385.4	0.29985	385.4	0.815082	385.4	1.06611
385.6	0.441319	385.6	0.834908	385.6	1.02053	385.6	0.300203	385.6	0.81866	385.6	1.07008
385.8	0.442034	385.8	0.842506	385.8	1.03593	385.8	0.292921	385.8	0.818566	385.8	1.06864
386	0.443159	386	0.835732	386	1.02524	386	0.29494	386	0.820335	386	1.07023
386.2	0.443429	386.2	0.836994	386.2	1.0277	386.2	0.294348	386.2	0.82046	386.2	1.06897
386.4	0.440169	386.4	0.834081	386.4	1.02732	386.4	0.300292	386.4	0.814136	386.4	1.0668
386.6	0.439111	386.6	0.831865	386.6	1.02375	386.6	0.297381	386.6	0.815402	386.6	1.06823
386.8	0.441574	386.8	0.836066	386.8	1.02758	386.8	0.294524	386.8	0.812755	386.8	1.07401
387	0.439785	387	0.837792	387	1.02544	387	0.294318	387	0.810414	387	1.07151
387.2	0.440407	387.2	0.835243	387.2	1.03001	387.2	0.297583	387.2	0.821565	387.2	1.06852
387.4	0.434169	387.4	0.835035	387.4	1.01814	387.4	0.297246	387.4	0.816732	387.4	1.06487
387.6	0.441321	387.61	0.836873	387.6	1.02628	387.6	0.297177	387.6	0.815412	387.6	1.07118
387.8	0.4416	387.8	0.837314	387.8	1.02806	387.8	0.300103	387.8	0.81702	387.8	1.06483
388	0.443235	388	0.838945	388	1.02766	388	0.292663	388	0.8227	388	1.07064
388.2	0.444699	388.2	0.833165	388.2	1.02063	388.2	0.295315	388.2	0.813011	388.2	1.06297
388.4	0.438841	388.4	0.831211	388.4	1.02417	388.4	0.295301	388.4	0.812936	388.4	1.07486
388.6	0.438289	388.6	0.836823	388.6	1.02414	388.6	0.298935	388.6	0.821682	388.6	1.06866
388.8	0.438881	388.8	0.84135	388.8	1.02463	388.8	0.296209	388.8	0.812616	388.8	1.07035
389	0.441989	389	0.843152	389	1.02559	389	0.296593	389	0.816378	389	1.07009
389.2	0.442898	389.2	0.831122	389.2	1.03016	389.2	0.296309	389.2	0.81617	389.2	1.07667
389.4	0.435083	389.4	0.831803	389.4	1.02518	389.4	0.295839	389.4	0.814041	389.4	1.07135
389.6	0.44071	389.6	0.834157	389.6	1.03066	389.6	0.296973	389.6	0.813269	389.6	1.06158
389.8	0.437843	389.8	0.838273	389.8	1.02361	389.8	0.300657	389.8	0.812355	389.8	1.06869
390	0.441093	390	0.836609	390	1.02344	390	0.294412	390	0.814401	390	1.0657
390.2	0.439857	390.2	0.837119	390.2	1.02793	390.2	0.299285	390.2	0.81404	390.2	1.06628
390.4	0.443264	390.4	0.834007	390.4	1.02944	390.4	0.291187	390.4	0.813484	390.4	1.06464
390.6	0.437178	390.6	0.836911	390.6	1.02319	390.6	0.29688	390.6	0.817337	390.6	1.06887
390.8	0.439311	390.8	0.836063	390.8	1.03021	390.8	0.295981	390.8	0.813765	390.8	1.06382
391	0.440885	391	0.834313	391	1.02475	391	0.297617	391	0.814621	391	1.07214
391.2	0.43452	391.2	0.833527	391.2	1.01624	391.2	0.293133	391.2	0.808237	391.2	1.06586
391.4	0.439917	391.4	0.837085	391.4	1.02758	391.4	0.290943	391.4	0.813541	391.4	1.07356
391.6	0.437288	391.6	0.834083	391.6	1.02833	391.6	0.297512	391.6	0.811715	391.6	1.07058
391.8	0.443432	391.8	0.834788	391.8	1.02174	391.8	0.293733	391.8	0.814244	391.8	1.06838
392	0.443198	392	0.832597	392	1.03073	392	0.291249	392	0.812507	392	1.06534
392.2	0.43339	392.2	0.830531	392.2	1.02195	392.2	0.294521	392.2	0.818402	392.2	1.07719
392.4	0.43346	392.4	0.834029	392.4	1.02772	392.4	0.298034	392.4	0.811397	392.4	1.0658
392.6	0.441818	392.6	0.833851	392.6	1.02624	392.6	0.297675	392.6	0.8129	392.6	1.0673
392.8	0.44053	392.8	0.842698	392.8	1.02502	392.8	0.287384	392.8	0.813025	392.8	1.06005
393	0.441736	393	0.838392	393	1.021	393	0.298735	393	0.815546	393	1.06911
393.2	0.436196	393.2	0.834333	393.2	1.03026	393.2	0.291471	393.2	0.812645	393.2	1.0646
393.4	0.44109	393.4	0.83532	393.4	1.02386	393.4	0.293313	393.4	0.813835	393.4	1.06634
393.6	0.440387	393.6	0.832695	393.6	1.02599	393.6	0.295048	393.6	0.814915	393.6	1.07114
393.8	0.436986	393.8	0.83272	393.8	1.02283	393.8	0.297863	393.8	0.812544	393.8	1.07225
394	0.439505	394	0.830326	394	1.02173	394	0.302478	394	0.809581	394	1.07843
394.2	0.443368	394.2	0.826443	394.2	1.03233	394.2	0.296949	394.2	0.81338	394.2	1.07003
394.4	0.439338	394.4	0.831951	394.4	1.02354	394.4	0.297109	394.4	0.811531	394.4	1.06383
394.6	0.436332	394.6	0.82691	394.6	1.02283	394.6	0.295669	394.6	0.812191	394.6	1.06419
394.8	0.437279	394.8	0.831489	394.8	1.02688	394.8	0.29084	394.8	0.809299	394.8	1.071
395	0.439014	395	0.829054	395	1.01871	395	0.29609	395	0.814311	395	1.06565
395.2	0.438841	395.2	0.830862	395.2	1.02546	395.2	0.292188	395.2	0.811509	395.2	1.06583
395.4	0.441064	395.4	0.830474	395.4	1.01425	395.4	0.301352	395.4	0.805966	395.4	1.07741
395.6	0.441223	395.6	0.829937	395.6	1.02892	395.6	0.293056	395.6	0.812789	395.6	1.0667
395.8	0.43487	395.8	0.830853	395.8	1.02513	395.8	0.298789	395.8	0.806433	395.8	1.07077
396	0.434568	396	0.834269	396	1.01981	396	0.299957	396	0.806725	396	1.06196
396.2	0.445043	396.2	0.829563	396.2	1.0291	396.2	0.295616	396.2	0.814213	396.2	1.07022
396.4	0.436524	396.4	0.831957	396.4	1.01857	396.4	0.294601	396.4	0.812613	396.4	1.0622
396.6	0.439991	396.6	0.831284	396.6	1.02001	396.6	0.296145	396.6	0.809605	396.6	1.06415
396.8	0.434977	396.8	0.834747	396.8	1.01897	396.8	0.296333	396.8	0.814693	396.8	1.06964
397	0.437818	397	0.831428	397	1.02358	397	0.296362	397	0.811752	397	1.0633
397.2	0.441117	397.2	0.832661	397.2	1.02441	397.2	0.293297	397.2	0.810486	397.2	1.06555
397.4	0.441326	397.4	0.832442	397.4	1.02872	397.4	0.296403	397.4	0.809843	397.4	1.07392
397.6	0.443231	397.6	0.833949	397.6	1.02483	397.6	0.296843	397.6	0.807758	397.6	1.06578
397.8	0.434529	397.8	0.836261	397.8	1.01719	397.8	0.294695	397.8	0.811933	397.8	1.0696
398	0.443774	398	0.826896	398	1.02337	398	0.297416	398	0.813133	398	1.07066
398.2	0.441996	398.2	0.824392	398.2	1.02842	398.2	0.294846	398.2	0.806157	398.2	1.06662
398.4	0.440345	398.4	0.832035	398.4	1.02225	398.4	0.293289	398.4	0.803796	398.4	1.06708
398.6	0.434664	398.6	0.83053	398.6	1.02316	398.6	0.28765	398.6	0.806007	398.6	1.06164
398.8	0.439395	398.8	0.832198	398.8	1.02528	398.8	0.301917	398.8	0.806568	398.8	1.07675
399	0.44057	399.01	0.828287	399	1.02911	399	0.300861	399	0.803964	399	1.07247
399.2	0.440323	399.2	0.826593	399.2	1.02694	399.2	0.301129	399.2	0.804455	399.2	1.07174
399.4	0.43917	399.4	0.8342	399.4	1.02341	399.4	0.292108	399.4	0.810713	399.4	1.06725
399.6	0.434426	399.6	0.834258	399.6	1.02191	399.6	0.295225	399.6	0.80758	399.6	1.06068
[truncated: 701 more rows]

## Sheet: Fig. 2e
	C4			B12			G8			376.96			Control
Sample repeats	#1	#2	#3	#1	#2	#3	#1	#2	#3	#1	#2	#3	#1	#2	#3
4Ig	0.6403	0.6647	0.6798	1.0779	1.0207	1.0495	1.8009	1.7672	1.7871	0.6547	0.6287	0.7486	0.0633	0.0587	0.065
2Ig	0.0517	0.0536	0.0823	0.115	0.0949	0.0794	1.3158	1.3224	1.383	0.4823	0.5408	0.5286	0.0597	0.0599	0.0717

## Sheet: Fig. 3b
Peptide No.	G8			B12			C4			376.96
1	0.0622	0.0666	0.0623	0.0582	0.0581	0.0574	0.0594	0.0578	0.0612	0.0681	0.0675	0.0838		Peptide No.	P value
2	0.059	0.0528	0.0553	0.0481	0.0468	0.0465	0.0519	0.0467	0.0481	0.0566	0.0548	0.0545		#10	G8 vs B12&C4	P < 0.001
3	0.0484	0.0449	0.0469	0.044	0.0431	0.0436	0.0436	0.0436	0.0422	0.0527	0.0533	0.0511			376.96 vs B12&C4	P < 0.001
4	0.0463	0.0487	0.0467	0.0446	0.0431	0.0439	0.0437	0.0475	0.0461	0.0546	0.0552	0.0533		#11	G8 vs B12&C4	P = 0.0229
5	0.0461	0.0404	0.041	0.0397	0.0384	0.0428	0.0622	0.043	0.0376	0.0434	0.0425	0.0446			376.96 vs B12&C4	P < 0.001
6	0.0515	0.0446	0.0438	0.0416	0.042	0.0417	0.0418	0.043	0.0417	0.0477	0.0468	0.0488
7	0.0529	0.0485	0.0488	0.0465	0.0467	0.0635	0.0467	0.0466	0.0665	0.0526	0.0513	0.0647
8	0.0533	0.0489	0.0493	0.048	0.1204	0.0561	0.0479	0.0477	0.0464	0.0515	0.0517	0.0605
9	0.0717	0.0673	0.0661	0.0872	0.06	0.0598	0.0598	0.0601	0.0619	0.0706	0.0692	0.0686
10	0.1979	0.1872	0.1878	0.0657	0.0639	0.0653	0.0637	0.0616	0.0628	0.2409	0.2405	0.2399
11	0.1404	0.1008	0.1031	0.0682	0.0688	0.069	0.0701	0.0659	0.0667	0.1052	0.1036	0.1066
12	0.0712	0.0577	0.0603	0.0437	0.0455	0.0572	0.0438	0.0493	0.0605	0.0576	0.0582	0.0578
13	0.0486	0.0477	0.0461	0.0398	0.0418	0.0391	0.0384	0.0394	0.0372	0.0461	0.0448	0.0477
14	0.0625	0.05	0.0516	0.0414	0.0444	0.0414	0.0414	0.0425	0.0418	0.0508	0.0511	0.0519
15	0.1137	0.1005	0.1012	0.0489	0.0472	0.0509	0.0472	0.0501	0.0459	0.1003	0.0995	0.1055
16	0.076	0.0707	0.0643	0.0475	0.047	0.049	0.0478	0.0508	0.0507	0.0927	0.088	0.0935
17	0.0891	0.0889	0.0827	0.0576	0.0784	0.0596	0.0594	0.0618	0.0636	0.0794	0.08	0.0838
18	0.0618	0.06	0.0638	0.0496	0.0472	0.0479	0.0465	0.0488	0.0487	0.06	0.0659	0.058
19	0.0658	0.0561	0.0637	0.0432	0.0471	0.0436	0.0571	0.0434	0.0423	0.0569	0.0555	0.0571
20	0.0574	0.05	0.0511	0.0434	0.0559	0.0429	0.0568	0.0433	0.0423	0.0501	0.0497	0.0516
21	0.0456	0.0434	0.0449	0.0397	0.0405	0.0386	0.0385	0.0388	0.0378	0.0421	0.0443	0.0416
22	0.0496	0.0469	0.0455	0.0418	0.0429	0.0414	0.0415	0.0415	0.0416	0.0498	0.0467	0.0479
23	0.0647	0.0588	0.0581	0.0466	0.0459	0.046	0.0462	0.0459	0.0448	0.0584	0.0598	0.0632
24	0.0753	0.0601	0.06	0.0503	0.0481	0.0476	0.0474	0.0472	0.0459	0.0581	0.1113	0.0592
25	0.1199	0.108	0.187	0.0874	0.0935	0.0916	0.0981	0.0911	0.1014	0.1054	0.1091	0.1193
26	0.0747	0.0811	0.0679	0.0525	0.0509	0.0494	0.0753	0.0537	0.0567	0.0703	0.0723	0.0773
27	0.0516	0.0443	0.0432	0.0335	0.0312	0.0323	0.0359	0.0344	0.0314	0.0477	0.0461	0.047
28	0.0421	0.0412	0.0403	0.0395	0.0399	0.0386	0.0392	0.04	0.0402	0.0405	0.0411	0.0401
29	0.0445	0.057	0.0527	0.0412	0.0361	0.0351	0.0354	0.0353	0.0375	0.045	0.0429	0.0433
30	0.0748	0.0639	0.0544	0.0518	0.0369	0.0772	0.0445	0.18	0.0541	0.0787	0.0824	0.0718
31	0.0682	0.0573	0.0643	0.0434	0.0564	0.0484	0.045	0.0413	0.0555	0.0781	0.0769	0.0702
32	0.0692	0.0626	0.0594	0.0446	0.0438	0.0438	0.0492	0.0435	0.0452	0.0674	0.0569	0.0829
33	0.0963	0.1004	0.0938	0.0834	0.0967	0.0893	0.0891	0.0918	0.0975	0.1067	0.0936	0.1314
34	0.0665	0.0652	0.0828	0.0531	0.0486	0.0494	0.0482	0.0489	0.0479	0.064	0.0626	0.0641
35	0.0545	0.0449	0.0485	0.0418	0.0324	0.0333	0.042	0.0341	0.0319	0.0497	0.0476	0.0553

## Sheet: Fig. 4b
	IMR32	CD19			B12			C4			G8				B12 vs CD19		C4 vs CD19		G8 vs CD19
	E/T ratio	#1	#2	#3	#1	#2	#3	#1	#2	#3	#1	#2	#3		E/T ratio	P value	E/T ratio	P value	E/T ratio	P value
	3:1	-8.72931	-10.4041	-12.1275	11.1204	6.90347	11.5154	-8.14242	-8.78977	-12.1144	-6.28335	-3.06095	-3.02202		3:1	0.000334	3:1	0.663458	3:1	0.012494
	6:1	3.15897	3.44183	-14.4256	34.5973	33.7976	24.4177	22.2578	11.4912	40.2039	29.9973	38.4498	2.82326		6:1	0.007664	6:1	0.056416	6:1	0.09802
	12.5:1	-17.3888	7.15735	7.69203	59.7935	63.0058	58.408	71.0654	68.6217	51.4301	40.7473	49.8075	56.5286		12.5:1	0.001867	12.5:1	0.003337	12.5:1	0.006185
	25:1	0.395938	-0.162536	5.88069	84.377	83.3792	77.6339	84.7711	83.7132	86.4112	68.9154	81.39	82.1426		25:1	1e-05	25:1	2e-06	25:1	8.8e-05
	50:1	18.6148	17.8882	18.6477	95.7329	91.586	92.1317	84.8808	87.2123	87.8645	91.729	78.9288	95.4397		50:1	<0.000001	50:1	<0.000001	50:1	0.000149
	IMR32 B7-H3 KO	CD19			B12			C4			G8				B12 vs CD19		C4 vs CD19		G8 vs CD19
	E/T ratio	#1	#2	#3	#1	#2	#3	#1	#2	#3	#1	#2	#3		E/T ratio	P value	E/T ratio	P value	E/T ratio	P value
	3:1	13.2915	9.78456	-2.84337	-2.91381	6.34213	-5.17184	-8.75521	-16.3398	-12.2827	-11.9109	-7.11165	-13.8727		3:1	0.291537	3:1	0.023211	3:1	0.028717
	6:1	16.8969	6.72658	-14.5606	-19.5496	-14.0777	-17.6454	-26.4992	-16.4437	-11.3519	-0.255581	-8.60161	-30.0317		6:1	0.099284	6:1	0.109172	6:1	0.280727
	12.5:1	2.60613	17.6142	-33.2393	-26.723	-21.1046	-15.352	-13.252	-19.7322	-8.68055	0.784141	-6.15513	-5.9673		12.5:1	0.339716	12.5:1	0.569344	12.5:1	0.972468
	25:1	2.53635	-3.28771	-27.6414	1.00573	-15.9985	-17.6391	-18.2633	-22.5176	-20.047	-10.5857	-11.8714	5.83919		25:1	0.903969	25:1	0.310763	25:1	0.736066
	50:1	8.17906	19.2766	-9.13673	-22.9332	-25.716	-1.77814	-16.9074	-26.4861	-27.0335	-24.6664	-3.26094	-11.426		50:1	0.110226	50:1	0.029246	50:1	0.136985
	Panc-1	CD19			B12			C4			G8				B12 vs CD19		C4 vs CD19		G8 vs CD19
	E/T ratio	#1	#2	#3	#1	#2	#3	#1	#2	#3	#1	#2	#3		E/T ratio	P value	E/T ratio	P value	E/T ratio	P value
	1.25:1	-6.39427	4.37527	7.78743	26.3762	21.5745	23.6871	18.8076	17.001	25.9027	11.7992	20.5766	25.5518		1.25:1	0.008126	1.25:1	0.021159	1.25:1	0.041422
	2.5:1	-6.86503	2.27426	6.21792	39.5347	42.6862	35.2964	26.916	28.5423	27.5145	34.5666	33.4589	32.7557		2.5:1	0.00095	2.5:1	0.002257	2.5:1	0.001074
	5:1	0.354226	-9.2845	4.55932	53.1886	55.2677	41.9798	40.0641	36.7629	52.4283	53.1131	52.2361	50.8553		5:1	0.000891	5:1	0.002095	5:1	0.000208
	10:1	-13.9588	-7.38018	-9.30207	60.2906	63.8817	55.8981	51.1746	49.0102	60.537	67.4734	62.8512	57.0246		10:1	2e-05	10:1	9.4e-05	10:1	3.6e-05
	IMR5	B12			C4			G8			376.96			Mock				B12 vs Mock		C4 vs Mock		G8 vs Mock		376.96 vs Mock
	E/T ratio	#1	#2	#3	#1	#2	#3	#1	#2	#3	#1	#2	#3	#1	#2	#3		E/T ratio	P value	E/T ratio	P value	E/T ratio	P value	E/T ratio	P value
	1.25:1	53.5529	32.4083	43.013	18.8982	25.6807	22.1581	35.7658	34.9267	35.2006	18.5875	21.2023	24.9445	-1.75719	-3.74349	-10.2469		1.25:1	0.001885	1.25:1	0.00104	1.25:1	9.5e-05	1.25:1	0.001054
	2.5:1	79.2508	74.2785	74.6407	43.0953	50.3549	48.9872	64.1892	65.9492	57.2466	55.6246	47.0967	55.6331	-1.90767	-5.69261	-15.022		2.5:1	3.8e-05	2.5:1	0.000254	2.5:1	0.00012	2.5:1	0.000235
	5:1	82.1571	85.6566	83.4486	80.2609	82.4479	77.0413	89.1027	89.5631	84.7126	80.3855	84.9494	84.8082	-17.9306	-21.1662	-7.24889		5:1	2.1e-05	5:1	2.9e-05	5:1	2.1e-05	5:1	2.5e-05
	10:1	93.1806	89.4166	94.5813	91.7274	90.7867	92.1887	93.9133	91.2235	97.3264	92.5402	88.2173	97.2244	-22.7101	-30.5301	-11.06		10:1	4.2e-05	10:1	3.7e-05	10:1	4.1e-05	10:1	5.2e-05

## Sheet: Supplemental Fig. 4B
	BxPC-3	CD19			B12			C4			G8					B12 vs CD19	C4 vs CD19	G8 vs CD19
	E/T ratio	#1	#2	#3	#1	#2	#3	#1	#2	#3	#1	#2	#3		E/T ratio	P value	P value	P value
	1.25:1	1.57843	-8.778	-9.41953	65.4875	63.2005	61.5368	15.498	18.0396	26.1882	31.6269	26.9544	31.9804		1.25:1	5.1e-05	0.006107	0.0008
	2.5:1	-3.42337	7.51319	2.21406	83.026	77.7762	71.4312	50.1514	51.2686	62.8266	55.1565	70.7427	67.4048		2.5:1	8.2e-05	0.000511	0.000395
	5:1	-1.15817	1.50237	-0.843009	90.5582	93.123	93.3078	75.5811	73.6263	81.8181	84.5304	87.9301	88.1659		5:1	<0.000001	8e-06	<0.000001
	10:1	-5.05165	1.90451	0.804751	96.592	94.4505	94.549	85.2457	80.4381	92.5348	94.7873	95.56	92.7947		10:1	2e-06	3e-05	2e-06
	NBEB	CD19			B12			C4			G8					B12 vs CD19	C4 vs CD19	G8 vs CD19
	E/T ratio	#1	#2	#3	#1	#2	#3	#1	#2	#3	#1	#2	#3		E/T ratio	P value	P value	P value
	1.25:1	6.37442	-8.90695	1.25985	52.8799	40.5762	56.5056	23.9841	20.4166	23.129	9.27819	10.2886	16.4936		1.25:1	0.001568	0.007672	0.068492
	2.5:1	12.2639	3.95041	-2.22833	67.4204	72.2538	63.9612	18.7801	24.2734	35.309	29.8271	35.8526	31.2289		2.5:1	0.000198	0.028804	0.003789
	5:1	-0.381981	9.65525	3.57229	89.026	91.7362	90.03	68.422	64.5987	58.0194	50.638	50.0674	61.3709		5:1	9e-06	0.000147	0.000449
	10:1	8.56654	5.71853	-3.88702	98.2519	96.2216	96.0383	87.2694	70.1247	91.4107	87.9457	89.4613	79.7977		10:1	1.7e-05	0.000455	6.9e-05
	LAN-1	CD19			B12			C4			G8					B12 vs CD19	C4 vs CD19	G8 vs CD19
	E/T ratio	#1	#2	#3	#1	#2	#3	#1	#2	#3	#1	#2	#3		E/T ratio	P value	P value	P value
	1.25:1	6.98658	3.323	3.99328	41.6195	57.5384	70.077	9.28696	21.6103	13.8242	18.9951	27.1851	5.23713		1.25:1	0.003413	0.054707	0.129819
	2.5:1	7.21581	4.75518	3.71157	70.1137	77.6655	79.7988	27.1219	37.9733	38.9352	37.162	22.5197	17.0912		2.5:1	2.2e-05	0.001692	0.028638
	5:1	8.51343	7.86182	1.73443	91.5374	85.4976	88.5424	46.9583	50.0028	64.7045	41.797	43.0877	32.6961		5:1	8e-06	0.001248	0.001069
	10:1	8.22703	-1.7592	-7.37897	98.1027	95.9351	95.9404	87.2826	71.9323	87.2836	77.1792	75.736	85.7896		10:1	3e-05	0.000274	0.000134
	MDA-MB-231	B12			C4			376.96			Mock					B12 vs Mock	C4 vs Mock	G8 vs Mock
	E/T ratio	#1	#2	#3	#1	#2	#3	#1	#2	#3	#1	#2	#3		E/T ratio	P value	P value	P value
	1.25:1	14.6508	20.5768	22.7186	15.7987	17.2215	14.0031	12.4259	15.9876	19.4512	-2.08785	10.1805	-3.59399		1.25:1	0.023295	0.033603	0.03975
	2.5:1	37.3861	35.4106	30.8338	34.9704	35.0079	26.9653	29.0106	34.7639	29.4393	-3.20778	9.16464	-6.59922		2.5:1	0.002547	0.004056	0.003672
	5:1	66.3363	66.6302	63.5055	63.8642	57.7395	53.7228	49.9219	58.5724	52.5489	-1.79948	-1.87644	-6.2017		5:1	3e-06	4.7e-05	4.2e-05
	10:1	92.2939	87.6809	87.5038	83.5417	86.7115	74.5527	87.0318	87.0465	81.7322	-6.18223	-4.91819	-12.8991		10:1	5e-06	3.4e-05	7e-06
	H226	B12			C4			376.96			Mock					B12 vs Mock	C4 vs Mock	G8 vs Mock
	E/T ratio	#1	#2	#3	#1	#2	#3	#1	#2	#3	#1	#2	#3		E/T ratio	P value	P value	P value
	1.25:1	19.7552	25.2329	29.0727	16.8912	15.8048	14.0004	10.16	11.5854	14.8991	-9.30052	-1.22838	-11.9446		1.25:1	0.00157	0.002288	0.004975
	2.5:1	48.1002	54.3474	55.6291	37.4083	31.8881	37.6985	32.4379	30.7961	25.385	-9.80052	-8.30931	-12.8025		2.5:1	1.9e-05	3.7e-05	9.2e-05
	5:1	81.0599	82.296	90.0253	68.6151	57.9862	65.4479	54.3655	55.8582	49.9752	-10.9816	-13.7338	-16.8		5:1	7e-06	2.6e-05	1e-05
	10:1	97.9302	97.6085	97.6845	94.3991	93.8946	95.2261	87.5402	95.813	82.5083	-18.7509	-17.0977	-18.9658		10:1	<0.000001	<0.000001	1.1e-05

## Sheet: Supplemental Fig. 4C
Donor 1	BxPC-3	CD19			B12			C4			G8					B12 vs CD19	C4 vs CD19	G8 vs CD19
	E/T ratio	#1	#2	#3	#1	#2	#3	#1	#2	#3	#1	#2	#3		E/T ratio	P value	P value	P value
	1.25:1	-1.74055	0.646789	-1.98617	68.7495	72.2131	72.7628	27.0192	27.5335	27.5063	20.2278	33.5105	19.1454		1.25:1	1e-06	5e-06	0.005715
	2.5:1	8.70303	5.1221	2.39712	86.8704	87.823	88.5942	46.6429	43.5456	44.03	27.4981	33.8079	28.0514		2.5:1	2e-06	4.5e-05	0.000859
	5:1	15.5002	14.1881	20.0784	96.1706	96.1852	96.959	67.9029	69.1868	72.3038	44.509	50.4705	51.6804		5:1	2e-06	1.8e-05	0.000344
	10:1	16.0619	13.2542	20.5977	98.183	97.2233	96.8272	84.3892	82.6068	83.1825	66.5578	64.9586	60.9167		10:1	3e-06	7e-06	6.3e-05
	Panc-1	CD19			B12			C4			G8					B12 vs CD19	C4 vs CD19	G8 vs CD19
	E/T ratio	#1	#2	#3	#1	#2	#3	#1	#2	#3	#1	#2	#3		E/T ratio	P value	P value	P value
	1.25:1	2.15999	9.17221	-1.38191	34.5098	35.8456	36.5577	17.9889	18.672	15.3834	12.5809	8.89715	8.37331		1.25:1	0.000514	0.012591	0.120535
	2.5:1	-1.85022	-0.397442	2.77004	52.0621	45.3211	62.493	32.729	34.1202	37.0512	13.1668	9.98133	14.1638		2.5:1	0.000509	5.1e-05	0.002729
	5:1	4.25789	-0.01242	8.38646	78.6828	81.273	83.1175	65.4763	66.8443	61.623	41.5342	48.4213	58.7919		5:1	1e-05	3.1e-05	0.001237
	10:1	3.56784	-0.950134	-5.49515	90.2482	91.9927	90.1223	78.127	83.5487	83.3673	57.0881	66.77	59.5247		10:1	4e-06	1.3e-05	9.2e-05
	IMR5	CD19			B12			C4			G8					B12 vs CD19	C4 vs CD19	G8 vs CD19
	E/T ratio	#1	#2	#3	#1	#2	#3	#1	#2	#3	#1	#2	#3		E/T ratio	P value	P value	P value
	1.25:1	8.64941	12.5145	9.54384	27.9419	12.0357	15.1378	9.63885	17.98	17.9404	7.88814	21.2171	19.4481		1.25:1	0.179462	0.175354	0.24234
	2.5:1	3.40789	4.16599	4.81883	69.0719	45.1568	51.6384	13.9512	18.0557	33.5854	1.77161	5.1874	-3.78026		2.5:1	0.002022	0.041598	0.310096
	5:1	14.6862	12.5812	10.775	92.3736	88.0968	92.8412	62.7575	55.3076	54.9741	28.8167	29.9664	35.3728		5:1	2e-06	8.5e-05	0.001276
	10:1	-2.73828	-3.46047	6.19874	94.8743	89.6764	93.5425	83.9986	83.7278	84.9502	60.469	56.2766	54.5202		10:1	1.2e-05	1.1e-05	9e-05
	NBEB	B12			C4			376.96			Mock					B12 vs Mock	C4 vs Mock	G8 vs Mock
	E/T ratio	#1	#2	#3	#1	#2	#3	#1	#2	#3	#1	#2	#3		E/T ratio	P value	P value	P value
	1.25:1	-3.4899	8.99754	-2.48956	-6.88111	-5.27913	9.74746	0.39039	-10.7371	8.98457	-6.44589	-14.685	6.07702		1.25:1	0.798649	0.844401	0.452428
	2.5:1	9.07827	12.5507	14.074	11.9856	28.5189	2.61014	0.137836	4.58938	9.24464	-12.7367	-30.8607	-13.5668		2.5:1	0.764877	0.074229	0.007066
	5:1	3.21148	14.5897	5.24798	64.6871	67.8379	57.6066	23.0358	16.821	27.0218	2.47994	2.93332	2.10574		5:1	0.000273	0.03347	0.214399
	10:1	3.20655	3.11274	11.185	82.384	93.1524	87.9306	84.5196	83.6964	84.6902	66.467	73.7034	66.3823		10:1	3.7e-05	8e-06	6.3e-05
Donor 2	BxPC-3	CD19			B12			C4			G8					B12 vs CD19	C4 vs CD19	G8 vs CD19
	E/T ratio	#1	#2	#3	#1	#2	#3	#1	#2	#3	#1	#2	#3		E/T ratio	P value	P value	P value
	1.25:1	-8.40942	9.30908	23.6448	75.1041	76.9741	76.9294	43.0046	47.801	44.5085	32.8475	28.9815	35.0049		1.25:1	0.001838	0.016999	0.063066
	2.5:1	10.7861	11.8538	28.1945	92.0663	90.0004	89.8367	62.4692	65.7953	64.9579	48.9769	50.9116	48.3656		2.5:1	0.000203	0.001153	0.004647
	5:1	8.97633	19.3513	31.3315	97.8374	97.8121	78.6338	85.2916	81.9602	86.3161	69.6865	67.235	72.6836		5:1	0.001409	0.000606	0.001676
	10:1	15.9063	13.7401	34.822	99.3344	99.1465	99.1309	94.2363	93.8916	96.2352	82.7262	78.2229	87.9566		10:1	0.000315	0.000405	0.001067
	Panc-1	CD19			B12			C4			G8					B12 vs CD19	C4 vs CD19	G8 vs CD19
	E/T ratio	#1	#2	#3	#1	#2	#3	#1	#2	#3	#1	#2	#3		E/T ratio	P value	P value	P value
	1.25:1	-2.16494	-9.87187	-8.6242	27.4201	33.1146	32.45	24.6261	23.8374	30.3099	13.9955	13.4768	13.1193		1.25:1	0.000223	0.000456	0.00105
	2.5:1	0.101784	-1.85327	-4.99087	47.9377	52.1653	58.5805	49.8164	46.7186	48.0109	22.9318	22.0683	24.1777		2.5:1	8.8e-05	8e-06	9.4e-05
	5:1	-1.95993	-3.29066	-12.0303	71.6139	76.4174	84.8113	74.6729	77.6232	70.8541	38.0257	33.1293	38.2945		5:1	7.5e-05	2.7e-05	0.000294
	10:1	-10.9225	-11.0188	-9.04519	94.4343	94.2302	94.4141	92.9651	92.2484	84.4139	50.765	52.1516	55.0252		10:1	<0.000001	4e-06	2e-06
	IMR5	CD19			B12			C4			G8					B12 vs CD19	C4 vs CD19	G8 vs CD19
	E/T ratio	#1	#2	#3	#1	#2	#3	#1	#2	#3	#1	#2	#3		E/T ratio	P value	P value	P value
	1.25:1	13.9329	11.9458	10.3527	9.475	-4.8121	-0.727913	-19.6765	-16.0123	-18.1978	-13.6684	-7.9142	8.35885		1.25:1	0.069553	3.5e-05	0.06902
	2.5:1	2.98319	-2.43512	18.6738	38.8497	39.1824	38.8032	10.0936	5.57585	2.90393	-3.88815	-12.8816	16.4508		2.5:1	0.006793	0.975691	0.576915
	5:1	0.972783	8.35543	17.294	79.7022	86.4865	85.8219	36.3779	30.9685	26.902	28.344	32.1103	33.208		5:1	0.000132	0.0145	0.010653
	10:1	16.697	6.5143	-3.1368	95.8502	96.4422	96.8739	61.2186	56.1582	44.0451	46.3645	51.8689	42.6222		10:1	9.8e-05	0.003552	0.003123
	NBEB	B12			C4			376.96			Mock					B12 vs Mock	C4 vs Mock	G8 vs Mock
	E/T ratio	#1	#2	#3	#1	#2	#3	#1	#2	#3	#1	#2	#3		E/T ratio	P value	P value	P value
	1.25:1	4.60135	1.29048	8.19734	-29.9096	-27.2543	-27.4813	-26.4826	-10.6139	-19.0196	-14.4992	-25.2457	-11.3735		1.25:1	0.00011	0.009437	0.009491
	2.5:1	-7.96757	-7.27782	6.51773	33.2654	45.2149	23.3964	18.2227	29.9748	16.2016	14.8338	-3.11636	10.6547		2.5:1	0.009444	0.018762	0.222688
	5:1	-7.44732	-11.4915	0.204523	91.8936	97.1759	95.8173	63.13	55.7228	51.3193	37.3286	45.0682	46.7137		5:1	1.2e-05	0.000205	0.00039
	10:1	-13.8641	-13.9977	-18.6728	98.0737	98.8793	98.7263	84.3552	84.0378	82.8791	78.4347	79.7828	75.6228		10:1	<0.000001	<0.000001	1e-06
Donor 3	BxPC-3	CD19			B12			C4			G8					B12 vs CD19	C4 vs CD19	G8 vs CD19
	E/T ratio	#1	#2	#3	#1	#2	#3	#1	#2	#3	#1	#2	#3		E/T ratio	P value	P value	P value
	1.25:1	-4.62615	-6.23029	1.83466	74.5964	75.1266	73.4141	64.776	66.9175	69.7796	77.8217	77.4769	73.452		1.25:1	7e-06	1.6e-05	1e-05
	2.5:1	-0.726965	4.86105	3.66382	87.1153	88.9824	89.4892	82.254	83.9506	82.7584	91.3467	88.957	85.9834		2.5:1	1e-06	1e-06	3e-06
	5:1	-1.01149	-0.219516	-1.93607	94.6921	95.7893	96.741	94.7426	95.0637	95.552	97.4279	97.4294	95.8098		5:1	<0.000001	<0.000001	<0.000001
	10:1	-7.62119	-2.00164	-9.4917	97.2919	97.6076	98.5839	97.5434	96.9363	97.0694	98.8819	99.2985	98.8148		10:1	1e-06	1e-06	1e-06
	Panc-1	CD19			B12			C4			G8					B12 vs CD19	C4 vs CD19	G8 vs CD19
	E/T ratio	#1	#2	#3	#1	#2	#3	#1	#2	#3	#1	#2	#3		E/T ratio	P value	P value	P value
	1.25:1	-9.2936	1.02031	-7.28876	37.3494	33.7028	32.309	34.7741	32.9624	35.3643	35.7446	55.1593	38.5447		1.25:1	0.000345	0.000258	0.002107
	2.5:1	-4.90896	-0.0438745	-10.2868	51.4476	49.9536	52.6395	55.955	51.8822	51.0989	54.7726	65.6708	59.4825		2.5:1	5.1e-05	6.3e-05	0.000114
	5:1	-3.45145	-3.29805	-7.64349	68.5945	69.7621	68.0016	61.079	64.2356	72.034	70.7691	83.845	70.35		5:1	1e-06	3.8e-05	6.8e-05
	10:1	-7.16958	-16.8192	-6.38171	83.8769	80.264	87.4007	68.6659	85.7661	84.5712	90.7232	92.6536	91.1045		10:1	1.8e-05	0.000155	8e-06
	IMR5	CD19			B12			C4			G8					B12 vs CD19	C4 vs CD19	G8 vs CD19
	E/T ratio	#1	#2	#3	#1	#2	#3	#1	#2	#3	#1	#2	#3		E/T ratio	P value	P value	P value
	1.25:1	3.69214	-3.14917	-13.202	-29.683	-35.4756	5.86964	-0.300833	3.04033	5.76316	1.53257	7.13936	8.92189		1.25:1	0.323788	0.247217	0.134562
	2.5:1	16.2214	9.86783	1.82899	17.5217	26.5043	24.6817	18.2242	14.2717	14.9354	9.61535	28.3733	11.2088		2.5:1	0.052597	0.208305	0.386674
	5:1	-5.87558	-2.11959	-3.08615	67.8709	68.1428	66.0414	43.7168	42.0238	37.5369	36.2493	38.1616	40.1121		5:1	<0.000001	3.2e-05	1.2e-05
	10:1	-6.37255	-15.2805	-10.6648	95.1511	96.7024	95.852	65.1495	72.7231	62.1073	66.8674	72.8574	57.298		10:1	2e-06	4.5e-05	0.000126
	NBEB	B12			C4			376.96			Mock					B12 vs Mock	C4 vs Mock	G8 vs Mock
	E/T ratio	#1	#2	#3	#1	#2	#3	#1	#2	#3	#1	#2	#3		E/T ratio	P value	P value	P value
	1.25:1	17.1641	5.79609	2.31701	8.23661	20.4444	9.49222	-4.60094	1.32248	-6.88656	-0.0297453	-0.332807	-17.1471		1.25:1	0.508446	0.081736	0.119326
	2.5:1	20.0164	12.6534	6.96737	44.4696	50.5249	46.734	5.29754	10.2367	3.43335	31.6685	17.7683	14.8668		2.5:1	0.001227	0.183386	0.269199
	5:1	22.1291	11.6158	11.8448	92.6469	90.4698	89.1931	61.0634	51.81	51.3964	69.7311	56.5723	57.1744		5:1	3.1e-05	0.00108	0.001133
	10:1	16.33	7.82085	15.3407	98.2396	95.9612	97.7434	90.0406	86.9588	87.7949	87.8825	89.4082	88.1014		10:1	7e-06	1.2e-05	1e-05

## Sheet: Fig. 4d
		Mock			B12			C4			G8			376.96				B12 vs C4	B12 vs G8	B12 vs 376.96	B12 vs Mock
		#1	#2	#3	#1	#2	#3	#1	#2	#3	#1	#2	#3	#1	#2	#3		P value	P value	P value	P value
	IFN-𝛄	32.6761	34.7183	20.9155	1337.96	1230.28	1345.56	911.549	777.817	809.859	1076.06	1018.24	1021.34	792.676	801.62	744.577		0.001008	0.003094	0.000219	4e-06
	IL-2	58.629	41.2097	43.7903	1679.35	1717.82	1802.1	1305.16	1094.44	1140.97	831.532	955.484	1059.76	774.839	546.452	561.694		0.00167	0.000479	0.000176	1e-06
	TNF-𝛂	-39.6667	-86.3333	-116	471.667	452	595.333	132	73	152.333	82.6667	100.333	119.667	53.3333	45	64		0.001588	0.000923	0.000561	0.000303

## Sheet: Fig. 4f
	48 hours	Mock+2Ig			B12+2Ig			Mock+4Ig			B12+4Ig					B12+4Ig vs B12+2Ig
	B7-H3 (𝛍g/ml)	#1	#2	#3	#1	#2	#3	#1	#2	#3	#1	#2	#3		B7-H3 (𝛍g/ml)	P value
	0	-11.186	-3.77461	-12.9325	79.3163	79.6546	86.7133	-2.79548	-4.44553	11.7103	79.0998	76.3854	77.3561		0	0.167013
	0.08	0.370062	-5.57254	-2.21894	85.7934	87.5259	84.777	5.60382	1.15907	5.32434	75.1446	77.0939	82.6482		0.08	0.031633
	0.4	-12.0941	-10.6086	0.333128	71.5388	83.9767	77.3047	-12.8255	2.41207	0.895784	65.2471	73.3834	72.7359		0.4	0.1827
	2	-2.68719	-4.38866	-7.38911	77.544	76.2771	82.9772	-1.16437	6.83397	12.3904	56.1107	55.1477	58.4188		2	0.000597
	10	-2.51084	-1.36217	4.65535	68.1478	72.2387	67.2881	-0.514311	12.2516	9.35496	32.0464	35.6509	32.7324		10	4.6e-05
	72 hours	Mock+2Ig			B12+2Ig			Mock+4Ig			B12+4Ig					B12+4Ig vs B12+2Ig
	B7-H3 (𝛍g/ml)	#1	#2	#3	#1	#2	#3	#1	#2	#3	#1	#2	#3		B7-H3 (𝛍g/ml)	P value
	0	-40.103	-17.4948	-29.6383	84.6158	84.2122	85.6209	-21.0993	-5.52599	1.0829	94.7116	84.4779	90.4866		0	0.165756
	0.08	-24.3134	-9.31108	-10.8507	86.3869	88.5181	84.016	-8.81604	-12.6749	-5.94961	84.8503	86.8882	77.4721		0.08	0.36113
	0.4	-22.4281	-19.5974	-11.5965	84.2845	88.5206	74.7786	-14.1985	-8.93459	3.07636	62.7749	72.2447	79.0863		0.4	0.147976
	2	-16.337	5.12698	-3.47597	87.3432	89.707	83.9176	-15.4384	-5.71346	-5.60134	68.3531	65.4826	52.4253		2	0.008611
	10	-12.3737	4.64768	2.79707	90.148	86.8746	84.1102	8.41407	-2.17958	-3.26299	41.2874	30.2707	25.6573		10	0.000384

[truncated: 18 more sheets: Fig. 5c, Fig. 5f, Fig. 5g, Fig. 5j, Fig. 5k, Fig. 5i, Fig. 5n, Supplemental Fig. 5A, Supplemental Fig. 5B, Supplemental Fig. 6, Fig. 6d, Fig. 6l, Fig. 6e, Fig. 6f, Fig. 6h, Fig. 6i, Fig. 7c, Supplemental Fig. 12]
